# Supplementary material for: Spatiotemporal variation of the indoor mycobiome in daycare centers
Source: Microbiome. 2021 Nov 9;9:220. doi: 10.1186/s40168-021-01167-x (PMC8576891; doi:10.1186/s40168-021-01167-x)
Supplement: Supplementary file 2 — Additional file 1. [file 40168_2021_1167_MOESM2_ESM.zip]

Archive with 3 entries (3 files):
- Spatiotemporal variation_Supplementary_Microbiome_rerevised.docx
- Supplementary table 4.xlsx
- Supplementary table 5.xlsx
