# Supplementary material for: Spatiotemporal variation of the indoor mycobiome in daycare centers
Source: Microbiome. 2021 Nov 9;9:220. doi: 10.1186/s40168-021-01167-x (PMC8576891; doi:10.1186/s40168-021-01167-x)
Supplement: Supplementary file 2 — Additional file 1. [file 40168_2021_1167_MOESM2_ESM.zip › Supplementary table 4.xlsx]

## Sheet: Auxiliary rooms
Month	p.value	OTU_id	Order	Family	Genus	Species
Jan	0.025	12b8713d5d07db57d1f3e58db4cb933c7c418247	Cantharellales	Cantharellales fam Incertae sedis	Sistotrema	Sistotrema sernanderi
Jan	0.045	1e22e05c315703aaf7481bdd7132670351b86146	Russulales	Stereaceae	Amylostereum	Amylostereum laevigatum
Jan	0.015	21edf6142cd15dc6c6e42bca58d64a389ecb8969	Cantharellales	Cantharellales fam Incertae sedis	Sistotrema	Sistotrema oblongisporum
Jan	0.005	49951c48a12154806e581413f304118ae13ffe2d	Tremellales	Bulleribasidiaceae	Vishniacozyma	NA
Jan	0.005	4a859901782ad891aa4e7bb3bf62a82869f13fc6	Agaricales	Tricholomataceae	Baeospora	Baeospora myosura
Jan	0.015	5b7f0a20ccb3c633494db45828867acce5f61d5a	Filobasidiales	Filobasidiaceae	Filobasidium	Filobasidium magnum
Jan	0.02	7a7c09b933743e1327b96dfae763d0ad09d17d94	Helotiales	Helotiales fam Incertae sedis	Chalara	Chalara longipes
Jan	0.045	86f6ea54f0951f1cfa4ab36d26b09d5d7e2e8352	Cystofilobasidiales	Mrakiaceae	Tausonia	Tausonia pullulans
Jan	0.005	9d355f74b2f0cdbcc2a2dbdac3e4cc9974dbe8c8	Tremellales	Bulleribasidiaceae	Dioszegia	NA
Jan	0.03	b0bbcfeb2fa943cfeb8d134b5b0f14a9649ea9fc	Agaricales	Tricholomataceae	Panellus	Panellus violaceofulvus
Jan	0.03	b24b2ee18ad361c39eebeba7301df84c89767e98	Polyporales	Fomitopsidaceae	Piptoporus	Piptoporus betulinus
Jan	0.035	bd630358118b5334327db78e364554255cfd0b36	Eurotiales	Trichocomaceae	Thermomyces	Thermomyces lanuginosus
Jan	0.01	f1dc21cd4aeaa1abca6b2961cb54d0c3ad264262	Capnodiales	Mycosphaerellaceae	Mycosphaerella	Mycosphaerella ulmi
Feb	0.015	0401cb424b702fcfaa9a8e3010f8275f8998b613	Helotiales	Myxotrichaceae	Oidiodendron	Oidiodendron cereale
Feb	0.045	0720f501486bab8fc5947f4510cc82adc56da56e	Malasseziales	Malasseziaceae	Malassezia	Malassezia restricta
Feb	0.01	4f6d966bf372ec8553125311591420716c8d64e9	Capnodiales	Cladosporiaceae	Cladosporium	Cladosporium delicatulum
Feb	0.03	7253d16c94096bd81918486a96d2d583b77fc315	Malasseziales	Malasseziaceae	Malassezia	Malassezia arunalokei
Feb	0.035	a620df2464fc82d47b72e7e6cdca6b7e027bcbb4	Onygenales	Arthrodermataceae	Arthroderma	Arthroderma insingulare
Feb	0.005	b670b7f0407832139511e5289dbbec331b466e50	Eurotiales	Aspergillaceae	Aspergillus	Aspergillus sydowii
Mar	0.005	255b12b8458137ac0e2796968ae7832fb44fce90	Polyporales	NA	NA	NA
Mar	0.04	33475e8b9ba2dedeec32fb95282fcd27b1a9b4b7	Saccharomycetales	Saccharomycetales fam Incertae sedis	Candida	NA
Mar	0.005	40171a2f970d7aefa4d5e3bae9d74488d65f1e4f	Kriegeriales	Kriegeriaceae	NA	NA
Mar	0.03	65e365217e60590055e22853a45fd3893dc6bb66	Hypocreales	Hypocreaceae	Trichoderma	NA
Mar	0.02	66342c175f639437dfb245af69e1daa3ca83e769	Pleosporales	Pleosporales fam Incertae sedis	Berkleasmium	NA
Mar	0.03	6deee54e21913f607935dace9fc14d7dbda47248	Polyporales	NA	NA	NA
Mar	0.01	75bcac2d13ceb764e310353bd7b093a7dd8bab45	Cantharellales	Ceratobasidiaceae	NA	NA
Mar	0.045	7e06ce136cc0ae1922e27bd06d65784679b72167	Xylariales	Diatrypaceae	Eutypa	Eutypa lata
Mar	0.01	b0676601bfe756f104db3793bee5e1aaaa6df0c2	Tremellales	Tremellaceae	Cryptococcus	Cryptococcus uniguttulatus
Mar	0.04	c43a2e5757caf3ed3cde60175bf1896f565c9f9e	Chaetothyriales	Trichomeriaceae	Knufia	Knufia peltigerae
Mar	0.05	ddef9e3d5b27b0b8d19841c256620518d1f65e99	Holtermanniales	Holtermanniales fam Incertae sedis	Holtermanniella	Holtermanniella taka
Mar	0.045	e538487d90cde2c045010a09bf314febd698382d	Lecanorales	Ramalinaceae	Toninia	Toninia physaroides
Mar	0.05	e72d08a319d9676c01d6351f6ce0fc5fe5c0ec97	Mucorales	Mucoraceae	Mucor	Mucor plumbeus
Mar	0.045	e8b7d0c2ca46dca86a0d6af5dd1bf0390d2d0ee0	Chaetothyriales	NA	NA	NA
Mar	0.05	f502a073bb5175f6722a4dd3c220a467620f824d	Xylariales	NA	NA	NA
Mar	0.045	f52c0d4a794a5cb670be17e91a3f638aa4c39dca	Helotiales	Sclerotiniaceae	NA	NA
Apr	0.005	3c5e6e869ae6437128c63db9d342a8d21fffecc8	Agaricales	Tricholomataceae	Clitocybe	Clitocybe pruinosa
Apr	0.01	7e5d1b85517e501e035a2dbdfd1dbeb4093a5134	Lecanorales	Parmeliaceae	Hypogymnia	Hypogymnia physodes
Apr	0.005	94036a92789722131cac13dd2ca3289a815f9ea1	Thelebolales	Pseudeurotiaceae	Gymnostellatospora	Gymnostellatospora canadensis
Apr	0.005	95dc5a633a4f330173a839ea15b119076a20e654	Capnodiales	Neodevriesiaceae	Neodevriesia	Neodevriesia stirlingiae
Apr	0.015	9a1b85e5ec7e12f79ad990bd9d2b79133aedf0fe	Erythrobasidiales	Erythrobasidiaceae	Erythrobasidium	Erythrobasidium hasegawianum
Apr	0.04	d03ea59686b650ae9f12badbd2592527ce0707c6	Helotiales	Hyaloscyphaceae	Pseudaegerita	NA
Apr	0.015	d8169b252ee28b40abfb27d9542103cf5dd9aff5	Capnodiales	Teratosphaeriaceae	Elasticomyces	Elasticomyces elasticus
Apr	0.015	d81ab05c1603012dfdef06a32502eb38d8d50387	Hymenochaetales	Hymenochaetales fam Incertae sedis	Peniophorella	Peniophorella praetermissa
Apr	0.025	d962f5bc93ce8e79f7c8907b8c67a3fec4f75a4c	Xylariales	Xylariaceae	Annulohypoxylon	Annulohypoxylon multiforme
May	0.035	1df753804799c271420195d7deb9d43d56c52716	Xylariales	Sporocadaceae	Pestalotiopsis	Pestalotiopsis verruculosa
May	0.02	1e63dd13cec79a6e10c29e6a303a78d136333f92	Pleosporales	Melanommataceae	Muriformistrickeria	Muriformistrickeria rosae
May	0.025	223efeccbef02ef727e0d0ad6f16d91cfc5fb8b1	Capnodiales	NA	NA	NA
May	0.02	352b157a77589dc2873548bc804049caea8c77de	Hymenochaetales	Hymenochaetaceae	Phellinus	Phellinus igniarius
May	0.005	3c7847cef2ac797c004a67a88bc596246264d45a	Polyporales	Polyporaceae	Fomes	Fomes fomentarius
May	0.02	4615f64776b29ad0f7c00c40dd6e6ed42f6024ce	Xylariales	Diatrypaceae	Eutypella	Eutypella kochiana
May	0.005	539ccbf463ccd33468a90a571b7d1fc6f5dc6070	Polyporales	Fomitopsidaceae	Daedalea	Daedalea quercina
May	0.045	5c51213698fa3e53ce324da5c273de731ea71d55	Xylariales	NA	NA	NA
May	0.035	614984046512cea95e1a52245ed2906785452284	Phacidiales	Phacidiaceae	NA	NA
May	0.015	6f4671d18bdca396f1a73f80cb344e5d3f1f7846	Pucciniales	Pucciniastraceae	Pucciniastrum	Pucciniastrum areolatum
May	0.005	7687bd3e6144fdaf4f613f75e85554ec805df72a	Pucciniales	Melampsoraceae	Melampsora	Melampsora populnea
May	0.015	9962591483a21bbe84f47908ccf8c6324a0589e8	Trechisporales	Trechisporales fam Incertae sedis	Sistotremastrum	Sistotremastrum suecicum
May	0.02	a816d9984080666716fb7dae56f5fa0a71d31b4f	Cantharellales	Ceratobasidiaceae	NA	NA
May	0.025	aa7544dd0301c1452482cfa2317a6b3d4b753bfc	Eurotiales	Aspergillaceae	Phialosimplex	Phialosimplex salinarum
May	0.01	aec8a33a58ea84fcdcd7519a8f78d4f355294eaf	Auriculariales	Exidiaceae	Exidiopsis	Exidiopsis effusa
May	0.005	b42e9e94e9437a6587f213f2231861a6858aeaa9	Rhytismatales	Rhytismataceae	Lophodermium	Lophodermium pinastri
May	0.01	c0a63f6f0fee5c7e22f6babbd333d46feeb640b9	Venturiales	NA	NA	NA
May	0.01	ca47f864ff14417ae6d6d64438c2cf6a295320a6	Agaricales	Tricholomataceae	Mycena	Mycena plumipes
May	0.02	d643f713c25adbdd0f22a2357cdb2e9793656beb	Rhytismatales	Rhytismataceae	Lophodermium	NA
May	0.05	dc82b784cd1e7b5cc586bb3329be21f17b4dd4c2	Diaporthales	Valsaceae	NA	NA
May	0.01	e3848bb997edae97dfb4be955a1cdab3ecc0dc46	Cantharellales	Cantharellales fam Incertae sedis	Sistotrema	NA
May	0.045	e44fda79692788b98c1bf751525616b030dd59f7	Agaricales	Physalacriaceae	Strobilurus	Strobilurus stephanocystis
May	0.035	e4d025afb9013442a2014a52c821a2e6dcb4922d	Tubeufiales	Tubeufiaceae	Helicoma	NA
May	0.035	f157f3e24a2f1d3f58071ca7efbe4de3d99444f4	Chaetothyriales	Herpotrichiellaceae	Cladophialophora	NA
May	0.035	f30cea30c2b19ed72654ea8cbaf5374ea55968b1	Onygenales	Arthrodermataceae	Arthroderma	Arthroderma ciferrii
May	0.005	f58fce32e43633e085c8bbe93c97ad03304f328b	Hypocreales	NA	NA	NA
May	0.02	fa385dc8b63626a76c3becea5221b8fa4a1622dd	Erysiphales	Erysiphaceae	Blumeria	Blumeria graminis
Jun	0.01	01497f615adec0e4485472b5ebefeff69aa29327	Agaricales	Tricholomataceae	NA	NA
Jun	0.015	02a938408d724d00a813edd28af524faedc54112	Polyporales	Meruliaceae	Byssomerulius	Byssomerulius corium
Jun	0.04	041e221bc9d212ccea28dfe91608e186cc1d2b52	Helotiales	NA	NA	NA
Jun	0.005	08ce6b9c5a1ac805ee1488f68026b4da054fbdcd	Polyporales	Meruliaceae	NA	NA
Jun	0.005	0a5aeb3b2182e19d006443777bb8841942dd6eac	Cantharellales	Ceratobasidiaceae	Ceratobasidium	NA
Jun	0.005	0cddd02b047a689616ec6e5363762a9e614fdfed	Agaricales	Typhulaceae	Typhula	Typhula uncialis
Jun	0.015	0ecbb81e6354ab0a8af1d3e9fad30bcf5f56242c	Polyporales	Meruliaceae	Ceraceomyces	Ceraceomyces serpens
Jun	0.005	1038206b11755af0f5f30f674517a1e311ee908b	Cantharellales	Ceratobasidiaceae	NA	NA
Jun	0.005	10385f61b325e2a883837c04e68412878b8a01b3	Cantharellales	Cantharellales fam Incertae sedis	Sistotrema	NA
Jun	0.01	10520d9aee572f77d6d235a1fee8b37662e717c5	Pleosporales	Phaeosphaeriaceae	Leptospora	NA
Jun	0.015	10cccadfab1322335823ee2926d4c9c87a9da898	Polyporales	Hyphodermataceae	Hyphoderma	Hyphoderma setigerum
Jun	0.035	121749faa7ab09fcb9079398701b511cd6906cd7	Polyporales	Polyporaceae	Datronia	Datronia mollis
Jun	0.015	128d13ec836677db80610fade8d5703d9b2c0aab	Cantharellales	Ceratobasidiaceae	Ceratobasidium	NA
Jun	0.01	1356c5c62b455300bdeaf67fa00a9311e44a754b	Pleosporales	Phaeosphaeriaceae	NA	NA
Jun	0.02	17d2d4a174422dca4eda5354f4a3738f075467a3	Russulales	Stereaceae	Stereum	Stereum subtomentosum
Jun	0.005	1967fd6d9563a050b9178f41a7e10df57d07a235	Cantharellales	Ceratobasidiaceae	NA	NA
Jun	0.015	19ec521f786eb2d04e5525a2532f970fc8cde19e	Exobasidiales	Exobasidiaceae	Exobasidium	Exobasidium arescens
Jun	0.01	1b8614712e6cbd2f05c85b4739f18e0224e93e5e	Diaporthales	Gnomoniaceae	Ophiognomonia	Ophiognomonia otanii
Jun	0.015	1c0392215355ae6fe092676cb98a88cfd98bdf6a	Agaricales	Entolomataceae	NA	NA
Jun	0.005	1f62e76b22337a5f732ac75ac71a80501bde87f5	Helotiales	Dermateaceae	Oculimacula	Oculimacula yallundae
Jun	0.015	1f78c404e85867151c9c712e8deac2d0acbfac3c	Hymenochaetales	Schizoporaceae	Hyphodontia	Hyphodontia abieticola
Jun	0.005	1f8590aa9359be10ff4d6d7d3eb9cf964fca661f	Cantharellales	Clavulinaceae	Clavulina	NA
Jun	0.03	201bffc494b41d3c408fb90223d2a9d2e8ea5066	Agaricales	NA	NA	NA
Jun	0.005	24c6bbeeb006087c36071245d83527dac5c95b55	Polyporales	Fomitopsidaceae	Fomitopsis	Fomitopsis pinicola
Jun	0.02	277c218d2e273a8478e4804c5327403d8ed32bd4	Polyporales	Steccherinaceae	Steccherinum	Steccherinum fimbriatum
Jun	0.035	27b15cf630de781bbdbcde192de1445f7324bf5d	Agaricales	Crepidotaceae	Crepidotus	Crepidotus inhonestus
Jun	0.015	2c1d80e2ce0b1978244eee8f266590c2fca55d8f	Hymenochaetales	Tubulicrinaceae	Tubulicrinis	Tubulicrinis borealis
Jun	0.005	2d8ca842f7072d616f0d19f3170ac255545b4603	Pleosporales	NA	NA	NA
Jun	0.03	32130e4ddad1a2a3fcd231b7672696d797c16abe	Hymenochaetales	Hymenochaetales fam Incertae sedis	Peniophorella	Peniophorella guttulifera
Jun	0.01	35f672d9e97f91796d728f405ae41b15f1ea6c86	Polyporales	Meruliaceae	Bjerkandera	Bjerkandera adusta
Jun	0.015	36c2e6de1577bb98a8785fdf6ca08fdc0dcd8c2a	Polyporales	Fomitopsidaceae	Skeletocutis	Skeletocutis amorpha
Jun	0.01	3a68a6e99323547b644aa3d62ef6f8eb1307a831	Pleosporales	NA	NA	NA
Jun	0.005	3d166024d6c49ad602ded4bea508536436968578	Cantharellales	NA	NA	NA
Jun	0.005	3d4c5042f4c7296afbd981dec71e2d87ee8ad5c6	Polyporales	Fomitopsidaceae	Antrodia	Antrodia xantha
Jun	0.015	428427dd7c618aa9d1dc8cc8fc2d090c6c7d2887	Xylariales	Xylariaceae	Xylaria	Xylaria carpophila
Jun	0.04	42a613a76ef40ba2d3a1065f71e48896255eb12b	Agaricales	Cyphellaceae	Henningsomyces	Henningsomyces candidus
Jun	0.005	4479440d716d81bfe9cb48f449737b97b96cf39c	Diaporthales	Gnomoniaceae	Ophiognomonia	Ophiognomonia longispora
Jun	0.02	457cb495e304fc43e1bf6c41d2d8005c16cec6f0	Polyporales	Meruliaceae	Phanerochaete	Phanerochaete tuberculata
Jun	0.005	4acdbf6033af7de2a72fda382086897df50ef9a4	Polyporales	Hyphodermataceae	Hyphoderma	NA
Jun	0.04	4cf09f6270c14f69edb7351cd81a327fc2950874	Sporidiobolales	Sporidiobolaceae	Sporobolomyces	Sporobolomyces salicinus
Jun	0.05	4d0d46d27b5e496e3533e6c5cfd10104ff619d74	Polyporales	Steccherinaceae	Steccherinum	Steccherinum ochraceum
Jun	0.015	4de764f0e09de264ea77e10f2a3af0465c7cf889	Agaricales	NA	NA	NA
Jun	0.005	4e77a39cfc8242ab8149308382d94169597ecde9	Hymenochaetales	Hymenochaetaceae	Phellinus	Phellinus laevigatus
Jun	0.015	4fa0f7034e0ab95ac6ebf24fa522d0abd90a3313	Hymenochaetales	Rickenellaceae	Sidera	Sidera lenis
Jun	0.03	526a0f11079814753a6d9cff17f4f919167177d3	Hymenochaetales	Hymenochaetaceae	Phellinus	Phellinus populicola
Jun	0.015	5289780ef127bbcdb3185f924cdf0ae82edcfbd8	Polyporales	Meruliaceae	Ceriporia	Ceriporia reticulata
Jun	0.005	53df8a54d6d47632c324e9e84341ad8d77233c86	Polyporales	Hyphodermataceae	Hyphoderma	Hyphoderma subsetigerum
Jun	0.02	54609635221de65027d93061585ef5c806f0f32b	Cantharellales	Cantharellales fam Incertae sedis	Sistotrema	NA
Jun	0.03	54bda1bc75320e08f154ff38afaa724cb6c01a14	Polyporales	NA	NA	NA
Jun	0.01	55c33a7715aafd6978c5ceae4636a2bdcd078dd3	Erysiphales	Erysiphaceae	Podosphaera	Podosphaera leucotricha
Jun	0.015	56cd9b8552003f151a92e5ba635ef03c61b1b459	Helotiales	Dermateaceae	Mollisia	NA
Jun	0.005	58fd49b12fd99002ff26cea93ed63b3e727e6467	Polyporales	Meruliaceae	Ceriporia	Ceriporia viridans
Jun	0.005	5b20368ba4caafb73e5ce10b6888e6bbb8ea5205	Sporidiobolales	Sporidiobolaceae	Rhodotorula	NA
Jun	0.01	604c215c3c54fb973d4d688ebffbbebb7cc68848	Hymenochaetales	Schizoporaceae	Hyphodontia	Hyphodontia subalutacea
Jun	0.04	61a50ebab86ac2494c9ee5b14ad4a55c7b34aa97	Helotiales	Hyaloscyphaceae	Lemonniera	NA
Jun	0.01	6296b26048b6426700134aec9cad8f8136177f90	Agaricales	Omphalotaceae	Gymnopus	Gymnopus perforans
Jun	0.035	62d27527f235f7f016f84ac3300932737a5b92d1	Auriculariales	NA	NA	NA
Jun	0.015	6415016a21d6b0e1e69735089e08ec8f54f283dd	Polyporales	Polyporaceae	NA	NA
Jun	0.005	6500fc1d0bc408738830734d4c928a6767a18cdd	Pleosporales	Phaeosphaeriaceae	NA	NA
Jun	0.04	653880164ccebe0216cc5d4836d03e20bac64b52	Helotiales	Dermateaceae	Mollisia	Mollisia cinerea
Jun	0.015	65e1fbad5f601b6dbcfb5e10c7db3a0fbaad1277	Polyporales	Hyphodermataceae	Hyphoderma	Hyphoderma definitum
Jun	0.01	664b0bcdaa1fa8a74b982cf810d2c6b8ec625242	Polyporales	NA	NA	NA
Jun	0.04	678c0b82862dbd46434c8dd2936725c1cbb06499	Polyporales	NA	NA	NA
Jun	0.01	6863304646f2dc73764b15cde1757550aa0eab86	Agaricales	Tricholomataceae	Mycena	Mycena silvae-nigrae
Jun	0.01	6bff573a1c5531eeaf76fed7ec2d5861045ea926	Polyporales	Meruliaceae	Phanerochaete	NA
Jun	0.035	6c15942d99f981096b8cce2a77f7dde37b58b73a	Exobasidiales	Exobasidiaceae	Exobasidium	Exobasidium pieridis-ovalifoliae
Jun	0.02	6c40751e4606a21cc4a86f4d1ae3039c65c06c9d	Polyporales	Fomitopsidaceae	Antrodia	Antrodia serialis
Jun	0.005	6ccb4baffcc36dac02bbe2e7851b79fe58e8e4d1	Helotiales	Hyaloscyphaceae	Lachnum	Lachnum rhytismatis
Jun	0.005	6da04e9ef16b2a3248bacac6658860e7f800cec7	Polyporales	Polyporaceae	Rhodonia	Rhodonia placenta
Jun	0.015	6dd2e275c78dcf3a6564f568d131e20d8f1696a0	Hymenochaetales	Hymenochaetales fam Incertae sedis	Trichaptum	Trichaptum abietinum
Jun	0.005	74a31315ce8c5edebc426cb35a6c01790a872c17	Sebacinales	Sebacinaceae	Chaetospermum	NA
Jun	0.005	74c7341ed7474d7c000bbdd789e51a60c9812444	Sporidiobolales	Sporidiobolaceae	Rhodotorula	NA
Jun	0.015	768a2bbcde5a4ad5b5c4019514b4c4a3a7e83095	Sporidiobolales	Sporidiobolaceae	Rhodotorula	NA
Jun	0.045	77bd58acd0d22f6d75991d9ecf127e98efe408ef	Agaricales	Tricholomataceae	NA	NA
Jun	0.025	78167c950ae303fdd8a930617e0b3a3a26242757	Tremellales	Bulleribasidiaceae	Dioszegia	Dioszegia hungarica
Jun	0.01	786a152d24a4b79aea444120e8fa71b9a2442f55	Sporidiobolales	Sporidiobolaceae	Rhodotorula	NA
Jun	0.005	788412c1c6567189f48cb5312da7ba1150b1e8f4	Pucciniales	Coleosporiaceae	Chrysomyxa	Chrysomyxa ledicola
Jun	0.005	79503dc9fd04448c77cee48dc011c3d8dae51223	Polyporales	Meruliaceae	Phanerochaete	Phanerochaete tuberculata
Jun	0.01	79c0ef7140a5278ea5c9d5b8c5ce9c0c9a20dea5	Cantharellales	Ceratobasidiaceae	Ceratobasidium	NA
Jun	0.01	81e00ce94bd7f719966bc23dfa192d6dc2ebad51	Polyporales	Hyphodermataceae	Hyphoderma	Hyphoderma setigerum
Jun	0.015	81e1533221897d1b39b4eac0613120d6ed5c563f	Polyporales	Meruliaceae	Phanerochaete	Phanerochaete bambusicola
Jun	0.005	81eb7d5e953b65b547e1688bfd7874f8f245e087	Polyporales	Meruliaceae	Mycoacia	Mycoacia fuscoatra
Jun	0.015	84d00e5f7070a260613612edf8a47471acaedf38	Tremellales	Tremellaceae	Cryptococcus	NA
Jun	0.01	85f7235c0fb8f879271380bed78eb201b15c8e60	Trechisporales	Trechisporales fam Incertae sedis	Sistotremastrum	Sistotremastrum guttuliferum
Jun	0.01	8975b17a57853afb2fc482cb0036f1772e810967	Venturiales	NA	NA	NA
Jun	0.005	8a411ddc5add28325126639b501d76473d066a5d	Hymenochaetales	Hymenochaetaceae	Phellopilus	Phellopilus nigrolimitatus
Jun	0.04	8a65024a6a83c5d3d8d7638a568b0172e180f998	Agaricales	Agaricaceae	Agaricus	Agaricus bisporus
Jun	0.01	8c498aa56e1e6e3ca7ef5cf26331bf12f8c79b5f	Polyporales	Hyphodermataceae	Hyphoderma	Hyphoderma setigerum
Jun	0.02	8cbf3c8d2e8db95f6eed808ddca2d3ace998bba6	Cantharellales	Ceratobasidiaceae	Ceratobasidium	NA
Jun	0.045	8f2ff93f4caa866f8bfb95f4e9ea8d7df36418b4	Polyporales	Meruliaceae	Phlebia	Phlebia albida
Jun	0.025	91634e69a947b4f24509ae87ff76f1e049aa0f24	Pleosporales	Phaeosphaeriaceae	Leptospora	Leptospora rubella
Jun	0.03	92f77c57aae52139f5b031a2451976b64d43e1ff	Hymenochaetales	Tubulicrinaceae	Tubulicrinis	NA
Jun	0.015	9549e8be618c1a421ec316cb1decc96f22672ce9	Polyporales	Fomitopsidaceae	NA	NA
Jun	0.01	965f624a4e96f8d718866361f94fad17cc83e839	Agaricales	Schizophyllaceae	Schizophyllum	Schizophyllum commune
Jun	0.04	96889ad3c99f89c99c822ed0326f7af2266bec90	Cantharellales	Ceratobasidiaceae	NA	NA
Jun	0.01	97466ba436d9dd234dfedfe1f166281d807db361	Hymenochaetales	Schizoporaceae	Oxyporus	Oxyporus corticola
Jun	0.04	9a013f0c82655dd4cb23ab5123eea6ab537195a5	Agaricales	Psathyrellaceae	Coprinopsis	Coprinopsis semitalis
Jun	0.03	9b49c77e034027fbdc8d04f54376df8071ae53d3	Russulales	Lachnocladiaceae	Scytinostroma	Scytinostroma portentosum
Jun	0.005	9e7cc39166da289deec5be6d391ef4c1b918f7ca	Cantharellales	Ceratobasidiaceae	Ceratobasidium	NA
Jun	0.01	9f5844c366f5c8d9dd082e215a1515f9f5f04805	Agaricales	Omphalotaceae	Gymnopus	Gymnopus androsaceus
Jun	0.005	9f5d1071581d8f17fe3aba4d462b70963fdbe813	Cantharellales	Ceratobasidiaceae	NA	NA
Jun	0.015	a16e3d75dab8c211de4e95c22d9b1b8ffdd1524a	Exobasidiales	Exobasidiaceae	Exobasidium	NA
Jun	0.01	a275e201b53b07d109e6c456727801ef8b432a5f	Helotiales	NA	NA	NA
Jun	0.005	a452819a80b7e1ab4a6a2497301bdb4e9556f416	Atheliales	Atheliaceae	Athelia	NA
Jun	0.04	a5be76aba5c04bcd6b5f727204373813e24e5636	Cantharellales	Cantharellales fam Incertae sedis	Sistotrema	NA
Jun	0.035	a5e65349c3b09cc41472d904223c66ff423208a1	Pucciniales	Melampsoraceae	Melampsora	Melampsora nujiangensis
Jun	0.005	a6f696f551e187d95bd39a07a0b3c2859e4a5da7	Polyporales	Steccherinaceae	Ceriporiopsis	Ceriporiopsis aneirina
Jun	0.005	a7bc539d63d48c66ef6a9fe56a29ff70754d3868	Russulales	Peniophoraceae	Peniophora	NA
Jun	0.01	a7ca4d377e7ad1e6cd1e63f6dde0aa25b0e3eb9d	Hymenochaetales	Hymenochaetaceae	Phellinus	Phellinus lundellii
Jun	0.02	a9301ee71af3502b0115a4c387f80b82f83ef988	Polyporales	Meruliaceae	Phlebia	Phlebia bresadolae
Jun	0.04	ab3c4ff0ec49d92e676580cf9953fddbb3423834	Cystobasidiomycetes ord Incertae sedis	Buckleyzymaceae	Buckleyzyma	Buckleyzyma aurantiaca
Jun	0.005	ac5f4afba27fb7b1dd1f2ddebd1b994101f4b559	Cantharellales	NA	NA	NA
Jun	0.02	accaa8e68e1782c78a142bd6048b51965a9299f3	Cantharellales	Ceratobasidiaceae	NA	NA
Jun	0.035	ad62fbddd5423d62a861991b2a4ae375e736d24c	Cantharellales	Ceratobasidiaceae	Rhizoctonia	NA
Jun	0.005	b16dd56bcf63f27bb06050f9ccc9c63e60d4de14	Cantharellales	Cantharellales fam Incertae sedis	Sistotrema	Sistotrema oblongisporum
Jun	0.04	b439756392deff5f1ca1e7696ac81ebf38857d0c	Cantharellales	Ceratobasidiaceae	Thanatephorus	Thanatephorus cucumeris
Jun	0.005	b4c3f4040d4c8f3db91efcb201c2d41d249e09be	Agaricales	Lyophyllaceae	Calocybe	Calocybe gambosa
Jun	0.045	b4d0bc83ff3e2c23ecf030e5452eca7d45ba8c23	Polyporales	Fomitopsidaceae	Cinereomyces	Cinereomyces lindbladii
Jun	0.035	b63adaa994d5f2a02f3ff3e578960c423e634307	Golubeviales	Golubeviaceae	Golubevia	Golubevia pallescens
Jun	0.01	b7a5213616e0854b67b00159a54f63db35538ee8	Helotiales	Hyaloscyphaceae	Lachnum	NA
Jun	0.01	b88cf0613e8179053e9a4fa57955facda85e405f	Pleosporales	Phaeosphaeriaceae	Phaeosphaeria	NA
Jun	0.005	bb087408156c15d577edeb5802c77f352d523dfc	Polyporales	Fomitopsidaceae	Skeletocutis	NA
Jun	0.01	bce826defdda0cc1be0f05fde4883467c572c5b6	Pleosporales	Phaeosphaeriaceae	Leptospora	Leptospora rubella
Jun	0.025	bd11bd8f16765e21ab033797a9dd71f217ddd6ff	Hymenochaetales	Schizoporaceae	Xylodon	Xylodon erastii
Jun	0.04	bdeebb1d2322253dff492bdb28956adfbfa717dc	Cantharellales	Clavulinaceae	Clavulina	NA
Jun	0.005	c3b0de03452e3b16b3610dbe43b850a9b74af072	Polyporales	NA	NA	NA
Jun	0.03	c6bb9995461f5349bf655d04f818eb50a07a55ea	Polyporales	Meruliaceae	Phlebia	Phlebia livida
Jun	0.025	ca607e79c26824d27e72fd27bcafe2117eb6c7df	Auriculariales	Exidiaceae	Basidiodendron	Basidiodendron eyrei
Jun	0.02	cc1f9f3899665e988bfbc2122ffc6fcf87ca85f3	Hymenochaetales	Schizoporaceae	Xylodon	Xylodon nespori
Jun	0.015	cc323b817fb4da9dbc993ee1c0407937a42c811f	Cantharellales	Cantharellales fam Incertae sedis	Sistotrema	NA
Jun	0.015	d38a09bdad5619d08d28d0f89235d4b3f9c974be	Polyporales	Steccherinaceae	Ceriporiopsis	Ceriporiopsis pseudogilvescens
Jun	0.005	d820c9f51430c3c25749053902a74aea492001f9	Polyporales	Fomitopsidaceae	Fomitopsis	Fomitopsis rosea
Jun	0.015	d85c5c0182cb53ac3aac2e33d3d9c825fe04ae02	Capnodiales	Capnodiales fam Incertae sedis	Arthrocatena	Arthrocatena tenebrio
Jun	0.005	d97d9929d76c5573045eed3e222523da6b575d57	Pleosporales	Phaeosphaeriaceae	Leptospora	NA
Jun	0.04	d9ae668426665de87201259c91655c677908641e	Auriculariales	Exidiaceae	Exidia	Exidia saccharina
Jun	0.005	da083b879557e0d443ec2d508eeef51b17997669	Capnodiales	Mycosphaerellaceae	Ramularia	Ramularia rhabdospora
Jun	0.04	daef754760b97ec91b8aff97e112a892fcdeaa15	Glomerellales	Plectosphaerellaceae	Plectosphaerella	NA
Jun	0.035	dc8fc9087d5792d654d7b24ee48872f2ce506852	Helotiales	Dermateaceae	Pyrenopeziza	Pyrenopeziza revincta
Jun	0.01	e384126e46274da3b525c2e799512d203a1e36a0	Polyporales	Steccherinaceae	Junghuhnia	Junghuhnia nitida
Jun	0.015	e497e520a34c7449225bc092d2635f23a970ec38	Corticiales	Corticiaceae	Galzinia	NA
Jun	0.035	e537d21d23c5dd89c619bd28db646d721b082145	Auriculariales	Exidiaceae	Exidia	Exidia repanda
Jun	0.015	e65b92179a9cbe607a0b83463aac5d7b5a58605c	Pleosporales	Phaeosphaeriaceae	Nodulosphaeria	Nodulosphaeria aconiti
Jun	0.01	f2f754ad3990d9032d2bec1e12e774cd8026630f	Agaricostilbales	Agaricostilbaceae	Pseudobensingtonia	Pseudobensingtonia ingoldii
Jun	0.005	f6d5d6a72ccf94e7d704c9707f6c7fcc0a75a936	Cantharellales	NA	NA	NA
Jun	0.04	f986f15eee90292f0df25818c5ec273cfbf2570a	Agaricales	Tricholomataceae	Calyptella	Calyptella capula
Jun	0.015	fa552c3701b6d1a85b92fe666f31e93a6659f806	Hymenochaetales	Hymenochaetaceae	Inonotus	Inonotus obliquus
Jun	0.01	fe8f5859298d27a2add0d93aef9b79f621968818	Agaricales	Entolomataceae	Entoloma	Entoloma clypeatum
Jul	0.005	04bd38b74e7b2f191b844fe7e21d47b8463c4fff	Pezizales	Sarcosomataceae	Pseudoplectania	Pseudoplectania nigrella
Jul	0.025	1713abdace246ac5773d38c6959fa719bb20eb96	Polyporales	Coriolaceae	Trametes	Trametes hirsuta
Jul	0.005	2c1596d03739a90bb07f436e324cc861784c7aeb	Hymenochaetales	Schizoporaceae	Hyphodontia	Hyphodontia curvispora
Jul	0.01	32836ce3bf5d4d795294ef4d226746d621c193a9	Polyporales	NA	NA	NA
Jul	0.01	37e898e4dc0eee72893e27be7a17f97eb7156779	Polyporales	Meruliaceae	Scopuloides	Scopuloides hydnoides
Jul	0.005	4b679fd3d7ba07fd26094a4be6db61d57a628c57	Russulales	Bondarzewiaceae	Heterobasidion	Heterobasidion occidentale
Jul	0.005	56b549ccf5d319d11351690cf403b6f399349020	Hymenochaetales	Hymenochaetaceae	Fuscoporia	Fuscoporia ferruginosa
Jul	0.005	56e6f29e0dd0c0c26a3ef4b296cfdc497c7a7ee1	Hymenochaetales	Hymenochaetales fam Incertae sedis	Resinicium	Resinicium furfuraceum
Jul	0.015	628df2cf8c83c7dae82efa66c900e9662b31746d	Trechisporales	Hydnodontaceae	Trechispora	NA
Jul	0.005	6883e4b1af3f7e70dc97229b417048b24578685c	Agaricales	Psathyrellaceae	Coprinopsis	Coprinopsis atramentaria
Jul	0.03	7752473a5b31cee5b7bf1825ff553a28778fff65	Polyporales	Meripilaceae	Rigidoporus	Rigidoporus sanguinolentus
Jul	0.02	7a9e69bb63026ec9b064af235114bb8482900537	Hymenochaetales	Schizoporaceae	Alutaceodontia	Alutaceodontia alutacea
Jul	0.005	8b5913b56fc2186a92c6cd7bafe4cd6a6c6a37bc	Atheliales	Atheliaceae	NA	NA
Jul	0.005	8c6b4bf1b2b14e2fd6c4dc3b3b3f752bf8fccfd0	Agaricales	Bolbitiaceae	Agrocybe	Agrocybe praecox
Jul	0.015	8d9b2607c4f08c268a0245e2b0d20b2294929983	Trechisporales	Hydnodontaceae	Trechispora	NA
Jul	0.005	939df8c0ab7f1cb09d6caa808ac59d1f6837b935	Sporidiobolales	Sporidiobolaceae	Rhodotorula	NA
Jul	0.015	a0b6992f5e4c6c77b4315febb9459a3dd9f4b2ed	Agaricales	Pterulaceae	Aphanobasidium	Aphanobasidium pseudotsugae
Jul	0.015	a55c7a9457784cedba9f6cd94a742b5c199cf0e1	Agaricales	Clavariaceae	Mucronella	Mucronella calva
Jul	0.005	a6dfd869b7a7bdff903ca3d3d172e54dbc4255fe	Cantharellales	Botryobasidiaceae	Botryobasidium	Botryobasidium intertextum
Jul	0.005	ab6959a5664c7a906870e53049793ab589212aef	Hymenochaetales	Schizoporaceae	Hyphodontia	NA
Jul	0.005	afe725b27de927e76925417f3fd9fdf62bbffef6	Cantharellales	Botryobasidiaceae	Botryobasidium	NA
Jul	0.005	b3a679c2a6acd962d75c7d1b1bbb0462e9822c4b	Exobasidiales	Exobasidiaceae	Exobasidium	Exobasidium ki
Jul	0.005	b4b505144fb08c8051c6d2111f80f52276d0fd6f	Trechisporales	NA	NA	NA
Jul	0.005	b7edb89fa2290a946f6318995304798c5d239001	Cantharellales	Botryobasidiaceae	Botryobasidium	Botryobasidium candicans
Jul	0.005	c85fbb72c61ee3085f22dae009723ba6ee342b9c	Hymenochaetales	Hymenochaetaceae	NA	NA
Jul	0.005	cc6ce3ab29fab8b0ba82488b8f1ff2e2a91824ad	Auriculariales	Hyaloriaceae	Stypella	Stypella grilletii
Jul	0.005	cd76305c97880772a3acd5af7ab587f8cd44b14c	Polyporales	Steccherinaceae	Junghuhnia	Junghuhnia luteoalba
Jul	0.02	d283ad00cb2751a377b0153dce78b2db00c8b775	Agaricales	Tricholomataceae	Megacollybia	Megacollybia platyphylla
Jul	0.005	de5f10b64ef5c4b67521aab6095f35ecc1410ab5	Exobasidiales	Exobasidiaceae	Exobasidium	Exobasidium arescens
Jul	0.005	e111316a547f153b25c10e2497d7980bdf2cfff6	Polyporales	Fomitopsidaceae	Laetiporus	Laetiporus sulphureus
Jul	0.01	e466719ef3c574a1d2150dc6b93c1cbe3a75e4b3	Hymenochaetales	Hymenochaetaceae	Phylloporia	Phylloporia ribis
Jul	0.005	e74d77a009f5880b886ff61020a1fa4a514caa80	Polyporales	Coriolaceae	Trametes	Trametes gibbosa
Jul	0.005	e829ecafd1ea8fb3ba225913f68ae8ca456be06b	Agaricales	Psathyrellaceae	Coprinellus	NA
Jul	0.005	eb106d2607d856c2c00a054eca4bac50b0efb4c7	Cantharellales	Cantharellales fam Incertae sedis	Sistotrema	NA
Jul	0.01	ebd47a39c2dea42af1f2a9fdb2f25da63b258ce7	Dothideales	Dothideaceae	Endoconidioma	Endoconidioma populi
Jul	0.02	ebfed617c8920535e1d9f580444281011fa81595	Agaricales	Strophariaceae	Kuehneromyces	Kuehneromyces lignicola
Jul	0.005	f0a00aebe1052b3db759da947d57e559a8545a8c	Cantharellales	Clavulinaceae	Clavulina	NA
Aug	0.02	039072c0cda5db777ae17222b1f3ff3608056926	Cantharellales	Botryobasidiaceae	Botryobasidium	NA
Aug	0.01	0477c5eab565006cdd9a03f8ee3714776c632a5b	Agaricales	Tricholomataceae	Rugosomyces	Rugosomyces carneus
Aug	0.035	04dd677a8bf95e4f901d0070d854623e4c2f9d91	Geastrales	Geastraceae	Geastrum	Geastrum fimbriatum
Aug	0.035	0562841989d272727727f83a1ef770d213e4a7db	Sebacinales	Sebacinaceae	Chaetospermum	NA
Aug	0.02	057dfb1478d9ef99d96fae52d29e7a0467c4b0bf	Polyporales	Xenasmataceae	Xenasma	Xenasma tulasnelloideum
Aug	0.015	07e05de6bf04873c8964543b0b9f34f667dbd76f	Pleosporales	Didymellaceae	Neoascochyta	Neoascochyta paspali
Aug	0.01	086886f7f290d7d073fa697d545b584df8d783b4	Pleosporales	NA	NA	NA
Aug	0.015	0b394f29fe8f6d7926ad67a2244acade7fa309aa	Capnodiales	Teratosphaeriaceae	Neotrimmatostroma	Neotrimmatostroma excentricum
Aug	0.01	0b5cf5fdebcce439e9fce589c971574faf7ef3cb	Polyporales	Polyporaceae	Dichomitus	Dichomitus campestris
Aug	0.045	0bf6f431d47e205cf860af7a38700f8a749751bd	Cantharellales	Ceratobasidiaceae	Ceratobasidium	NA
Aug	0.05	0ef6319d066f2489d3818bd572be87b47f4b8794	Polyporales	Steccherinaceae	Steccherinum	Steccherinum oreophilum
Aug	0.015	0f9eb66495499e49f4fb46214a800393bfcc7baf	Boletales	Suillaceae	Suillus	Suillus granulatus
Aug	0.01	1122ad92067a905e15f07f868b0243d357a6cd99	Agaricales	Tricholomataceae	Mycena	Mycena sanguinolenta
Aug	0.025	15b2991f8596f2f259f0da44346b892ba5653f8a	Cystofilobasidiales	Mrakiaceae	Itersonilia	Itersonilia perplexans
Aug	0.01	18f22c17046017afcd8852411f26ee274bd1a394	Cantharellales	Ceratobasidiaceae	Ceratobasidium	NA
Aug	0.015	1aee14ac5c51d832cc018ceffa6db8ebc7e40d27	Tremellales	Bulleribasidiaceae	Dioszegia	Dioszegia butyracea
Aug	0.04	1c4af84a4a967a41d70768f8278ba5fed91445dc	Thelephorales	Thelephoraceae	NA	NA
Aug	0.025	1c8b5dd8363103fffe27c98ad80058188c0f85b1	Cantharellales	Cantharellales fam Incertae sedis	Sistotrema	Sistotrema raduloides
Aug	0.03	1ce9e286089ec1d3e8faa7e67c055ad014d5f4a8	Cantharellales	Ceratobasidiaceae	Ceratobasidium	NA
Aug	0.005	21f935c22adb1e4ddc8c4c5e9931d8033ce1e445	Pezizales	Pyronemataceae	Otidea	NA
Aug	0.02	25c48bc1407f438dca9a9851c3feb377878fe2c7	Gloeophyllales	Gloeophyllaceae	Neolentinus	Neolentinus lepideus
Aug	0.03	2a9d74eb62e1ce43c8ebfa6e43cdd6cb026a6c9c	Auriculariales	Exidiaceae	NA	NA
Aug	0.01	2c3efac1c8fd8707e0a466b531cc844961b6008c	Trechisporales	Hydnodontaceae	Trechispora	NA
Aug	0.02	2d00f2f5b72fbc71caf136c6ebebf90a2302edf1	Boletales	Boletales fam Incertae sedis	Chalciporus	Chalciporus piperatus
Aug	0.045	2efe28caaa9c4ccc30824026d84ebf6e6be9efec	Trechisporales	Hydnodontaceae	Trechispora	Trechispora invisitata
Aug	0.04	313406148a358e4d3a833bd7a871755acbb909b1	Agaricales	NA	NA	NA
Aug	0.045	33b399e7b75cd43716796d556e28cf806f68e43a	Russulales	Gloeocystidiellaceae	Gloeocystidiellum	Gloeocystidiellum kenyense
Aug	0.02	3a9992a4ea520c0219b60db3d4ee0c1c390a056e	Agaricales	Strophariaceae	Galerina	Galerina paludosa
Aug	0.02	3ce3d36d689b6101211c9e5d16d0a15ced29053a	Polyporales	Polyporaceae	NA	NA
Aug	0.02	3fa0faa8fd53d6d9f9bfaca0e68728983391eb12	Auriculariales	Exidiaceae	Exidia	Exidia truncata
Aug	0.05	4044396ae834e1d41456835f1e27f2f9a097b7de	Agaricales	Crepidotaceae	Crepidotus	Crepidotus mollis
Aug	0.03	429d8ed883e22935e4d87c2e8af5e3f6d275c454	Agaricales	Psathyrellaceae	Coprinellus	NA
Aug	0.005	43a18febf120b96ec55295470e6f957d86b8e680	Xylariales	Sporocadaceae	Adisciso	Adisciso kaki
Aug	0.02	43d76acda1c4365f24f50702619b3380a7b1e285	Agaricales	Lyophyllaceae	Sphagnurus	Sphagnurus paluster
Aug	0.025	462370565dc21e7c3a46ca77312ee31d990217ca	Hymenochaetales	Schizoporaceae	Xylodon	Xylodon rimosissimus
Aug	0.005	4704cdf392ddbcbfd26c7880a0918f456f2e0eab	Sporidiobolales	Sporidiobolaceae	NA	NA
Aug	0.02	4bac44ed3af822facc0cfb0dd6d8f239748f0127	Auriculariales	NA	NA	NA
Aug	0.02	4cf85d4e36d822f2e48073aaabe3a1d8f66a0f37	Helotiales	NA	NA	NA
Aug	0.025	4ee6c4b5409b6fa59965f22238cc8efc2959ffd0	Russulales	Gloeocystidiellaceae	Laxitextum	Laxitextum bicolor
Aug	0.005	503dfad3a04a337ccc37629e64b063c3b16517e8	Agaricales	NA	NA	NA
Aug	0.02	50e1eb37e3da9735a6e0fb1ada3bbda48a422f26	Hymenochaetales	Hymenochaetaceae	Hymenochaete	Hymenochaete fuliginosa
Aug	0.03	539eb6d3381c45d0cd4f0a44a0b30e34f42ea6e4	Agaricales	Agaricaceae	Agaricus	Agaricus arvensis
Aug	0.04	54bb83844168ce94179ba220366260889718a52b	Tremellales	Tremellaceae	Bulleromyces	Bulleromyces albus
Aug	0.005	55d0f18e6ae9ef24dc69f6167fdc851855577eb5	Trechisporales	Hydnodontaceae	Trechispora	Trechispora hymenocystis
Aug	0.01	56d403513040c08e3f8bedcbcdb1da84f2d4ae76	Agaricales	Inocybaceae	Inocybe	Inocybe langei
Aug	0.02	5765be225fcce1f896dc804c11ee53418f4470d0	Cantharellales	Ceratobasidiaceae	NA	NA
Aug	0.025	57e208a31c7b77de579c3003851e447566b476b4	Agaricales	Psathyrellaceae	Coprinellus	NA
Aug	0.005	57e6b3d7a717536dff126cc3407a0828b65562de	Trechisporales	Hydnodontaceae	Trechispora	Trechispora stevensonii
Aug	0.015	5ab669b1f3b537032df94ff9a654889b6324027e	Boletales	Boletales fam Incertae sedis	Hydnomerulius	Hydnomerulius pinastri
Aug	0.025	5b2cd80c3db205debd4c5456c32b594afe171587	Sporidiobolales	Sporidiobolaceae	Rhodotorula	NA
Aug	0.015	5bebe986eeb702e766faa2ea7630d704a4c9f4d5	Eurotiales	Aspergillaceae	Penicillium	Penicillium atrofulvum
Aug	0.02	5db614ccab674ee3c0ba2e2a02039268a2ef5321	Orbiliales	Orbiliaceae	Orbilia	Orbilia coccinella
Aug	0.01	5dce6d2f03417bdb576e3abf068278042259d52a	Russulales	Stereaceae	Acanthophysellum	Acanthophysellum lividocoeruleum
Aug	0.005	5eb0b8b46edd8f1fd89c43cdfb4a06e791644f95	Auriculariales	NA	NA	NA
Aug	0.015	60a2fbf9718c9d9722901d9ec6372471773d6652	Polyporales	Meruliaceae	Phanerochaete	Phanerochaete laevis
Aug	0.025	60d656893c9fa7bd08a8918e9b749f0226ab0339	Trechisporales	Hydnodontaceae	Trechispora	Trechispora stevensonii
Aug	0.015	63e08b70e75cedebef50e934c27a45289c76c262	Pleosporales	Biatriosporaceae	Biatriospora	NA
Aug	0.035	63e6fcbe613a53ac3b16d27b507fc6cfc9d8729d	Russulales	Peniophoraceae	Peniophora	Peniophora nuda
Aug	0.035	64e1f13d5c8e485c94938a0de6bae5dc70952782	Polyporales	Xenasmataceae	Xenasmatella	Xenasmatella vaga
Aug	0.005	65094aaa6d83291bbb2ebead3de3c6c15d4cc8f6	Cantharellales	Ceratobasidiaceae	NA	NA
Aug	0.005	65c7bee6f1e8880a3e9f61ef1b7540a12515c129	Agaricales	Entolomataceae	Entoloma	Entoloma sericeum
Aug	0.03	66d70f5d2163bb484b186f7e31af21353e9000f4	Corticiales	Corticiaceae	NA	NA
Aug	0.005	693f73fda691ee9df837fd4cffff202815f30e57	Diaporthales	Gnomoniaceae	Gnomonia	Gnomonia betulina
Aug	0.03	6f8110c497b03b5f22824b57d78185ca6454ffa3	Helotiales	Dermateaceae	Mollisia	Mollisia cinerea
Aug	0.005	6fe2cb05a632d8e23722ddc5ff89373485e719f7	Tremellales	Bulleribasidiaceae	Dioszegia	Dioszegia fristingensis
Aug	0.02	7029875951737a9c823be7616e91a959ad30eb32	Agaricales	NA	NA	NA
Aug	0.035	72b0bbd38d7defde387bfa656864f0167782ad50	Auriculariales	Auriculariaceae	Auricularia	Auricularia mesenterica
Aug	0.01	73b79fe78b79832f9ad2ae0cc89789559ae915aa	Agaricales	NA	NA	NA
Aug	0.02	7a3eef6a84a12f512340c9382815c478505757ad	Platygloeales	Platygloeaceae	Insolibasidium	Insolibasidium deformans
Aug	0.01	7a7bb334d8599740f206c8146c7e035130d23698	Tremellales	Bulleribasidiaceae	Vishniacozyma	Vi
Aug	0.01	7aa3a27e3bf5916a40b4738d16a5b5b5721fb652	Hymenochaetales	Hymenochaetaceae	Inocutis	Inocutis rheades
Aug	0.035	7f5e2d8651204f394306fa73d3c93843f64e4cfa	Erysiphales	Erysiphaceae	Sawadaea	Sawadaea tulasnei
Aug	0.015	7f9dd8765ac373575437e01cf85c0a240912ebfb	Russulales	NA	NA	NA
Aug	0.05	8003b372d2cbc40b2f5ed759e357c63a7755d5bb	Hypocreales	Nectriaceae	NA	NA
Aug	0.005	81d4e3c2c027ef8cb3e935b4e9ffb7663d81d9b1	Pezizales	Sarcosomataceae	Plectania	Plectania melastoma
Aug	0.01	8468ff24a33f94cbaf21bec45e0ad513d98d446e	Agaricales	Pluteaceae	Pluteus	Pluteus cervinus
Aug	0.015	861ec36a7494d970a87265a40494fdd2b14742cd	Helotiales	NA	NA	NA
Aug	0.01	86e2317692da36e1c702bcb43bb01504b3cb47ef	Polyporales	Polyporaceae	Lentinus	Lentinus sajor-caju
Aug	0.01	87ad54b44bce1bb428f593dc883eed2f14a4fcd8	Pleosporales	Didymellaceae	Neoascochyta	Neoascochyta desmazieri
Aug	0.01	89c61c171b6982b5026e709c6f2119a2f5b332fd	Boletales	Paxillaceae	Paxillus	Paxillus involutus
Aug	0.005	8a0f7b14cc9bdb1a8c1532c934d9cba7ed54f225	Agaricales	NA	NA	NA
Aug	0.015	8b7bf8f30324c19321d7437548ddb17d45629710	Polyporales	Steccherinaceae	NA	NA
Aug	0.02	8d71498f51196a989eece4bae6122fe3babcfda7	Agaricales	NA	NA	NA
Aug	0.005	8ddc371333d19faba05533afc631f789171aeaad	Agaricales	Psathyrellaceae	Coprinellus	Coprinellus velatopruinatus
Aug	0.005	8ea9fb7627286c38e38676fe06eb088bc34b4286	Diaporthales	NA	NA	NA
Aug	0.01	905a41dc08d6c73c396285c341e93b9aa111c5ad	Xylariales	Microdochiaceae	Microdochium	Microdochium colombiense
Aug	0.005	90b0450293469780c5d47be6ebb62a8d808adfcc	Agaricales	Tricholomataceae	Leucopaxillus	Leucopaxillus giganteus
Aug	0.01	91d6ea6cb54abd93ce1fda3f7f10d0f173bfe867	Agaricales	Psathyrellaceae	NA	NA
Aug	0.005	92add0328e53480a6f5c129e8e6d627380eded02	Pezizales	Sarcosomataceae	NA	NA
Aug	0.015	978d0df05ff1a77b80dedd631487718d1f8f0e0a	Agaricales	Strophariaceae	Psilocybe	Psilocybe inquilina
Aug	0.015	995cd8e0fa3a1bb227c3362c0cc0e070d29ed469	Agaricales	NA	NA	NA
Aug	0.005	9bfdb0c9a6727a7e5cd95dc32eadb76e25645f86	Agaricales	Psathyrellaceae	Coprinopsis	Coprinopsis urticicola
Aug	0.005	9d5b5d550be1e3ffee60d77fa031ce388b68d5aa	Sporidiobolales	Sporidiobolaceae	Sporobolomyces	Sporobolomyces phaffii
Aug	0.005	9f3b5ebbd94f5a26306c1d4b24fd677e2ebe4737	Pleosporales	Didymellaceae	Neoascochyta	Neoascochyta exitialis
Aug	0.02	a265c6a499354a0c852a673e605969fb7264121f	Corticiales	Corticiaceae	Limonomyces	NA
Aug	0.035	a8c58d53a9c42ddaf7b8744a4f77b57a8c3745a1	Entylomatales	NA	NA	NA
Aug	0.01	aa68d6b5970019ed51d1733e5f1bad7749cd7b6c	Agaricales	Tricholomataceae	Mycena	Mycena urania
Aug	0.02	af2a0cc293b90533e30ff790115ee71dcad835f1	Auriculariales	NA	NA	NA
Aug	0.01	af8d4d5a2a49fe72d00751132354913b8ac4eb2f	Sporidiobolales	Sporidiobolaceae	Rhodotorula	NA
Aug	0.005	b13100ed97c1990eec858ab553685f2ddfea12f3	Eurotiales	Aspergillaceae	Aspergillus	Aspergillus tubingensis
Aug	0.01	b1520876029538288713637eff18092933a24c8c	Agaricales	Tricholomataceae	Mycena	NA
Aug	0.015	b1b347e981eaa9f5d019791a7779f36317714b77	Polyporales	Meruliaceae	Hapalopilus	Hapalopilus nidulans
Aug	0.025	b5734f84b3f33e6ac5119af83844297b6eb74328	Hymenochaetales	Schizoporaceae	Xylodon	Xylodon brevisetus
Aug	0.01	b80432d5aad52e7a8045a228df273d40858b1d37	Helotiales	Vibrisseaceae	Phialocephala	Phialocephala scopiformis
Aug	0.005	b9e16c84363cb60c600d3f042878afa50d3a6df1	Agaricales	Psathyrellaceae	Coprinopsis	Coprinopsis romagnesiana
Aug	0.005	bb7d382a944e2633760139cc35798c3a504d237a	Hymenochaetales	Schizoporaceae	Alutaceodontia	Alutaceodontia alutacea
Aug	0.005	bd72de32380f6120022a484ecfc3efca559fd1ec	Hymenochaetales	Schizoporaceae	Xylodon	NA
Aug	0.015	c2fcf5cc415e4b22e27f01c5385c5e667838ea7b	Agaricales	Strophariaceae	Deconica	Deconica phyllogena
Aug	0.02	c371cb30cac117c16841203f344e393f0d46be31	Auriculariales	Exidiaceae	NA	NA
Aug	0.03	ce848c09ef7735a649368fb6147439e1aa046b83	Agaricales	Crepidotaceae	NA	NA
Aug	0.005	d5b55991ea27f913e3d988c4a427f29747049543	Agaricales	Tricholomataceae	NA	NA
Aug	0.015	d5d58d2cf071bb4f01168220939262632eaeb7b1	Hymenochaetales	Schizoporaceae	Alutaceodontia	Alutaceodontia alutacea
Aug	0.045	d70b03e230f945b5f07203a9c04901d56571c1d2	Chaetothyriales	Herpotrichiellaceae	NA	NA
Aug	0.02	d7393e0504728338b6a314181f7d2d52388d462a	Cantharellales	Ceratobasidiaceae	Thanatephorus	Thanatephorus cucumeris
Aug	0.02	d88a60047d246870d7fff037450f7fa50bb44a4a	Trechisporales	Hydnodontaceae	Trechispora	Trechispora stevensonii
Aug	0.045	daacd8a28c802389c1b2f189fc130f87d13326cb	Agaricales	Psathyrellaceae	Coprinopsis	Coprinopsis pseudofriesii
Aug	0.005	def58d9857c6fe80c8c1f928274d0762cc1806fe	Agaricales	Entolomataceae	NA	NA
Aug	0.005	e0e74eab562d1d5f77b39c4afb5b349a4c0723d6	Hymenochaetales	Hymenochaetaceae	Phellinopsis	Phellinopsis conchata
Aug	0.01	e6084341c6c1f0399278ee5264a7ca6da35e9c47	Trechisporales	Trechisporales fam Incertae sedis	Sistotremastrum	NA
Aug	0.005	e6ebdebceed6bba7713faf4c7c023cbf21cf7949	Eurotiales	Aspergillaceae	Penicillium	Penicillium penicillioides
Aug	0.02	e71190b631e142914f14ff2a4660ff455f06771d	Gomphales	Gomphaceae	Ramaria	Ramaria pseudogracilis
Aug	0.005	e8b4971a6f0059163edb6aff59b4c4f172ee4161	Corticiales	Vuilleminiaceae	Vuilleminia	Vuilleminia cystidiata
Aug	0.025	e90151b42e9b95c5022c26cf9e964433c549e97b	Venturiales	Venturiaceae	Venturia	Venturia populina
Aug	0.01	f0c2e0483e48a9563baf12706d306cddebb1148c	Agaricales	Pluteaceae	Pluteus	Pluteus atromarginatus
Aug	0.005	f0d2068fa93fc88b6b6868b32fb713265de30e8d	Pezizales	Pyronemataceae	NA	NA
Aug	0.02	f0e8462668577c4bbd641bcd2ba397c80c296918	Pleosporales	NA	NA	NA
Aug	0.005	f187776af614fe06e88ef1b20ba83a1dca8d7505	Agaricales	Psathyrellaceae	Coprinellus	Coprinellus disseminatus
Aug	0.005	f2f64a6140c12f1eda5703d3a08824356a35f6e9	Polyporales	NA	NA	NA
Aug	0.005	f3cd97534c6cec17457ba1d13b5e1d37cc4c9f70	Corticiales	Corticiaceae	NA	NA
Aug	0.02	f537cc3f7dcdbe6c6738f99e689a0d44d7ce864f	Rhytismatales	NA	NA	NA
Aug	0.015	f55f88572ebd7f619a027d20e342233eb2f4ba10	Helotiales	NA	NA	NA
Aug	0.01	f94b45e7928fd7bbfd9a6b9925d2e6da3f56914d	Diaporthales	Diaporthaceae	NA	NA
Aug	0.03	fc823b7482e8822688ce8d2a1dcc9c4133474f74	Tremellales	Bulleribasidiaceae	Dioszegia	Dioszegia changbaiensis
Aug	0.01	fd97c7d32b960525b7c6cbda73121e171b69b857	Polyporales	Meruliaceae	Phlebia	Phlebia lilascens
Aug	0.035	fdc1dd8b12dc32449804c6fb4253ac0253a9e1d0	Cantharellales	Cantharellales fam Incertae sedis	Sistotrema	Sistotrema diademiferum
Sep	0.01	00c4e6a127424a170a1032c9ca5061647925bf28	Agaricales	Cortinariaceae	Cortinarius	Cortinarius evernius
Sep	0.01	01a30ee9060c3521e34569b190313a6aa79e9649	Agaricales	Cortinariaceae	Cortinarius	Cortinarius aurantiobasis
Sep	0.01	01f84bd6ab9b83783c7102dba383884fba58e89e	Agaricales	Hydnangiaceae	Laccaria	Laccaria pseudomontana
Sep	0.02	036a27e1fb63207ee7aa5bca5c7bc890c73faef9	Agaricales	Tricholomataceae	Melanoleuca	Melanoleuca melaleuca
Sep	0.01	0565eafa9695e8b13bce5baa90e243e567460d38	Agaricales	Cortinariaceae	Cortinarius	Cortinarius turmalis
Sep	0.005	05869db78f10f6ae67e7ea4ad3514462547b3b15	Agaricales	Strophariaceae	Stropharia	Stropharia hornemannii
Sep	0.01	082cdca51ee1afebe1949a72f35babb2af3a511e	Agaricales	Cortinariaceae	Cortinarius	Cortinarius centrirufus
Sep	0.005	09676fe530e194d2f6e849a1cce8e7ed6d471f9a	Agaricales	Cortinariaceae	Cortinarius	Cortinarius brunneus
Sep	0.02	0ae7986229319cb76ef568c87da89af3748c5d66	Agaricales	Tricholomataceae	Mycena	Mycena galericulata
Sep	0.005	0d0e2c4d309d7f392ae2e475d48058aa5ee21363	Agaricales	Cortinariaceae	Cortinarius	Cortinarius testaceofolius
Sep	0.01	0d68f6f49f3ca6377e987e390abd8eef03e29c1d	Russulales	Albatrellaceae	Byssoporia	Byssoporia terrestris
Sep	0.035	0d6e0538aac67d0066a69e61281ff529e13f60b5	Boletales	Paxillaceae	Paxillus	Paxillus involutus
Sep	0.005	0ea41e25330d7b0551ab0404282310c405e03680	Agaricales	Cortinariaceae	Cortinarius	Cortinarius multiformis
Sep	0.025	0f24278e13f3fcc0268c6edad1d746d10733c593	Agaricales	Strophariaceae	Pholiota	Pholiota flammans
Sep	0.005	0fb45b950678390c1fca85b543373e9c9e8593f9	Agaricales	Cortinariaceae	Cortinarius	Cortinarius caesiobrunneus
Sep	0.005	103b306800fb1c459ee51eb39c008edf13f8b77b	Agaricales	Strophariaceae	Pholiota	Pholiota abieticola
Sep	0.04	108e6780733bddd778f550c540eed26e1183727f	Thelephorales	Bankeraceae	Hydnellum	Hydnellum gracilipes
Sep	0.005	12b01fc37f823f5ff8d842491f85dcc29aebb94e	Agaricales	Cortinariaceae	Cortinarius	Cortinarius alboamarescens
Sep	0.005	1505aa0d32b97e459b9a77466a14498241f77f71	Agaricales	Cortinariaceae	Cortinarius	NA
Sep	0.03	164144ee12ab79eed6ed1e40575d57405f19692e	Agaricales	Inocybaceae	Inocybe	Inocybe glabripes
Sep	0.045	16767f201672e0fef3b4d38c8fd570ed17c8847a	Agaricales	Inocybaceae	Inocybe	Inocybe stellatospora
Sep	0.005	169e8fedf2ed909f86f7fee25493360c4a971602	Agaricales	Cortinariaceae	Cortinarius	Cortinarius uraceisporus
Sep	0.03	16c5ec44a4d5ddbd873fcaa159f2a3673050005d	Agaricales	Strophariaceae	Galerina	Galerina fallax
Sep	0.015	174828e0eaf4a046e219b42b74d5fa60338b99f4	Agaricales	Agaricaceae	NA	NA
Sep	0.005	17876ef14d00124f8ffcc81d82888e816c10fb3a	Agaricales	Cortinariaceae	Cortinarius	Cortinarius saginus
Sep	0.02	1a88f51db8878b860a696a3bafb593c9053276f9	Agaricales	Cortinariaceae	Cortinarius	Cortinarius obtusus
Sep	0.02	1c916f99da5b9961179f9131c6f38c88d234b0cf	Agaricales	Tricholomataceae	Mycena	Mycena amicta
Sep	0.005	1dd735d77706c5425b18f431a53000d5d52d8f08	Agaricales	Cortinariaceae	Cortinarius	Cortinarius privignatus
Sep	0.025	1e5aa46ad530dcacbe2208fd1c91d01fd80f73a7	Agaricales	Psathyrellaceae	Psathyrella	Psathyrella maculata
Sep	0.005	1e8e1766a7905b2991387e1351b04dc3f9adfa4e	Boletales	Boletaceae	Leccinum	Leccinum versipelle
Sep	0.005	1e8e1766a7905b2991387e1351b04dc3f9adfa4e	Boletales	Boletaceae	Leccinum	Leccinum versipelle
Sep	0.02	245e6cc72da5c6324f8001b97059a0d75fdb582e	Agaricales	Cortinariaceae	Cortinarius	NA
Sep	0.035	24f0ae16b1d0af87eab6c0f11e788f11c002dd6d	Agaricales	Tricholomataceae	Cystodermella	Cystodermella cinnabarina
Sep	0.03	2585d4fc03a410d7f00e8478a990f21da97127ae	Agaricales	Inocybaceae	Inocybe	NA
Sep	0.015	2a6180fe26ae4a3654bc4fc89e5d55dd33a8904f	Russulales	Russulaceae	Lactarius	Lactarius torminosus
Sep	0.03	2c5dacf53df2f6d76303e2d58c810acf1bd1d9e0	Agaricales	Entolomataceae	Rhodocybe	Rhodocybe gemina
Sep	0.01	2d26240b29d3012ca15e6ac66ac945b53bb0ed59	Agaricales	Cortinariaceae	Cortinarius	Cortinarius roseobasilis
Sep	0.005	2d88461574807f01693939483062f9e888b0215b	Agaricales	Cortinariaceae	NA	NA
Sep	0.005	2da73d1d512794b50f242c605f2faac7f6231b51	Agaricales	Cortinariaceae	Cortinarius	NA
Sep	0.005	2da8a6e76f26e98ee5e592045165ca36aaafdd84	Agaricales	Cortinariaceae	Cortinarius	Cortinarius hemitrichus
Sep	0.01	2e631b90d7c7e5694fa8d4d276c9060301add4a7	Agaricales	Hydnangiaceae	Laccaria	Laccaria amethystina
Sep	0.005	309313616201df21f3e62616db1d98b611488d00	Agaricales	Cortinariaceae	Cortinarius	Cortinarius caninus
Sep	0.005	30b4fab1b55ce3d25cbb225281916f0b49415483	Cantharellales	Ceratobasidiaceae	NA	NA
Sep	0.005	31d6e5a7a8e8e02b99548bbed4b5c2c8438c7498	Agaricales	Strophariaceae	NA	NA
Sep	0.005	31fc849b8a33f7b37af681ab31cad9ba53bf47cf	Agaricales	Strophariaceae	Stropharia	Stropharia cyanea
Sep	0.005	3362dd71fdf575c56f4b22a3b02e08e72b0e7c78	Agaricales	Cortinariaceae	Cortinarius	Cortinarius flexipes
Sep	0.03	33d771ede1e37d71cdc89221de8df202f8e82d16	Agaricales	Hygrophoraceae	Chrysomphalina	Chrysomphalina chrysophylla
Sep	0.045	344afead1777f90377b20088c697b30320bc9039	Agaricales	Inocybaceae	Inocybe	Inocybe cincinnata
Sep	0.005	3587f6b79d8cff8f4168b336865a6febe9d29ade	Agaricales	Cortinariaceae	Cortinarius	Cortinarius alpinus
Sep	0.02	359338aef7ae9b8afaab9baae0a2e47c3caddf1b	Agaricales	Crepidotaceae	Crepidotus	Crepidotus stenocystis
Sep	0.005	371803b532cc59e133a97553a3abafc0119eeab4	Boletales	Suillaceae	Suillus	Suillus pseudoalbivelatus
Sep	0.045	37693d59a5afb79c63260292183c75f3203f8605	Agaricales	NA	NA	NA
Sep	0.005	37ac84b0535148f163d668cb0ba8a3ed2643674d	Agaricales	Cortinariaceae	Gymnopilus	Gymnopilus picreus
Sep	0.035	38b2dc7cb26053d7ee9808234f802516689eea3f	Agaricales	Hymenogastraceae	Hebeloma	Hebeloma mesophaeum
Sep	0.045	38f6af36f8cb0360b21608449249bba672449f5d	Russulales	Lachnocladiaceae	Vararia	Vararia investiens
Sep	0.02	39adec449b1b88c9a9eb25301598fda275394cd4	Agaricales	Cortinariaceae	Gymnopilus	Gymnopilus penetrans
Sep	0.005	3a55852122892b751a054b191afd80fa88750aba	Agaricales	Strophariaceae	Deconica	Deconica phillipsii
Sep	0.005	3acfccaac3592f4a996fe693c388329808ce244a	Agaricales	Strophariaceae	Hypholoma	Hypholoma radicosum
Sep	0.005	3c071fde86bf758d576b13242b510d4963893285	Agaricales	Strophariaceae	Pholiota	Pholiota gummosa
Sep	0.005	3f9e7089117fee79e1e8da26ff7966004af7299c	Agaricales	Cortinariaceae	Cortinarius	Cortinarius sanguineus
Sep	0.02	41e06ac925d44067aadc1bced9edd6259f8067ff	Sporidiobolales	Sporidiobolaceae	Rhodotorula	NA
Sep	0.035	43beccd18b1012882da07ff990a45faf5e8c907c	Cantharellales	Hydnaceae	NA	NA
Sep	0.005	440a3e068b3fb82c7dd8dfbe97c1214830827a6f	Agaricales	Cortinariaceae	Cortinarius	Cortinarius adalbertii
Sep	0.005	443f090ec87f2f2fb890aea4f640a3466c38c68b	Agaricales	Cortinariaceae	Cortinarius	Cortinarius malachius
Sep	0.005	4535d103cf3e777cd70dc894124ae19b47011156	Agaricales	Cortinariaceae	Cortinarius	Cortinarius camphoratus
Sep	0.005	472452aa68eb84ef8d7f880778a0637eb1687bb7	Agaricales	Cortinariaceae	Cortinarius	Cortinarius coleoptera
Sep	0.01	47682eec34ee837808870f020ce3d77a46590a76	Agaricales	Cortinariaceae	Cortinarius	Cortinarius obtusus
Sep	0.005	477d3ce499491d90127ead80788936d70d253b34	Agaricales	Hygrophoraceae	Hygrophorus	Hygrophorus persicolor
Sep	0.005	48dc4254ada5252f1e9062d278683e88773fa49f	Agaricales	Psathyrellaceae	Parasola	NA
Sep	0.005	49c1b704e97d7b5d35575f7ab8c7f023ed05d53f	Russulales	Russulaceae	Lactarius	Lactarius rufus
Sep	0.02	4adb178e663925039501464034db895e2a5afaeb	Russulales	Albatrellaceae	Albatrellus	Albatrellus ovinus
Sep	0.035	4ae1a1ab8278226a81773e5d3b7312046f7100d6	Agaricales	Inocybaceae	Inocybe	NA
Sep	0.035	4e5baf88200ae503e56c599c6902a3c3a3132620	Pucciniales	Pucciniaceae	Puccinia	Puccinia brachypodii
Sep	0.005	4ea97022865f7e597b7413fcefbe3f89e61aaedd	Agaricales	Cortinariaceae	Cortinarius	Cortinarius alborufescens
Sep	0.005	50de6c641eff5adb26091ab97948455d1885460a	Agaricales	Cortinariaceae	Cortinarius	Cortinarius uraceisporus
Sep	0.005	5102e71cb67fb7a50f26c09ffe4198637d145833	Agaricales	Cortinariaceae	Cortinarius	Cortinarius anomalus
Sep	0.005	535bf82003bccfd1ba7dd3f6fd0c11121192bf72	Agaricales	Strophariaceae	Hypholoma	Hypholoma fasciculare
Sep	0.005	53f819a380f5d6b0fb7effc89bc344d66bfa6470	Agaricales	Cortinariaceae	Cortinarius	Cortinarius scaurus
Sep	0.005	546eb9f26dd846add3bda9c7762aba5031bffa3d	Agaricales	Cortinariaceae	Cortinarius	Cortinarius acutus
Sep	0.035	566256a1c51f86ee09f8760e1eb58b73ffb64ae1	Agaricales	Tricholomataceae	Macrocystidia	Macrocystidia cucumis
Sep	0.005	58fdb1e3a498a1c032e42dc30bad729fd2a3c0ca	Agaricales	Inocybaceae	Inocybe	Inocybe sindonia
Sep	0.005	5a26e4a0c08be444fecb181a38a8394d204e1d0c	Hypocreales	Nectriaceae	NA	NA
Sep	0.005	5aa37cb67fb4f3c754e1af59befcf140d0479f16	Agaricales	Cortinariaceae	Cortinarius	Cortinarius crassus
Sep	0.03	5d6a0337e534c809c014cf32d8a4f5a22d133adb	Agaricales	Cortinariaceae	Cortinarius	Cortinarius bulliardioides
Sep	0.025	5da60f9965d05d2da88f201f785a79ff560ca6bb	Sebacinales	Serendipitaceae	Serendipita	Serendipita vermifera
Sep	0.005	5e22e1345b0090d2c56b7eb965a7f68e8096b0dc	Agaricales	Cortinariaceae	Cortinarius	Cortinarius flavescentipes
Sep	0.02	5f485f6e637e766e94b1c12e114cee32426b7589	Agaricales	Inocybaceae	Inocybe	Inocybe flocculosa
Sep	0.02	6554689c1be91c253b6197932f4aa049bc4d0538	Russulales	Russulaceae	Russula	Russula queletii
Sep	0.045	663933263abc42bcafd9e24ae2d5aea664c144b0	Polyporales	Meruliaceae	Ceraceomyces	Ceraceomyces sulphurinus
Sep	0.02	66eb0bd2de0adbeb3b198265468fa8dd865ff310	Russulales	Russulaceae	Lactarius	Lactarius helvus
Sep	0.025	67c650a88b2fd3374fafb9f51fc16e1ec634ce28	Gomphales	Gomphaceae	Ramaria	Ramaria gracilis
Sep	0.035	67fe4a9615401c9d84fb4961f8337e7778fbd587	Polyporales	Fomitopsidaceae	Postia	Postia fragilis
Sep	0.015	697a54b382876b9dca46fc03ac46d40a706181e7	Agaricales	Cortinariaceae	Gymnopilus	Gymnopilus penetrans
Sep	0.045	69dc30f4cec07939d339b662b429dca1b88dec29	Agaricales	NA	NA	NA
Sep	0.025	6a44d8391f4b73ba2be071c68aea82249e11c4a1	Boletales	Paxillaceae	Paxillus	Paxillus rubicundulus
Sep	0.015	6adb05666238cdc14e67b34ff224924b42d778a1	Agaricales	Cortinariaceae	Cortinarius	Cortinarius gentilis
Sep	0.045	6b8425ce100fb5aa040077df51881944079a9ac3	Agaricales	Inocybaceae	Inocybe	Inocybe geophylla
Sep	0.01	6c19c05ee21630af86c271461217177385b5c7c2	Agaricales	Inocybaceae	Inocybe	Inocybe posterula
Sep	0.005	6c4fec3e032ef56911f50cb1edd6fe78cdf962f9	Agaricales	Cortinariaceae	Cortinarius	Cortinarius armeniacus
Sep	0.005	6caad0ab7742663ab93900bc8a91464bfda6baf6	Russulales	Russulaceae	Lactarius	Lactarius glyciosmus
Sep	0.03	6cdee73953add7d6e61a432f5bb7d11442696db1	Hymenochaetales	Schizoporaceae	NA	NA
Sep	0.035	6d97ddabb9dccd7a3c4ddc5584a2291c5d456b84	Agaricales	Psathyrellaceae	Coprinellus	Coprinellus micaceus
Sep	0.04	7059d9e13adb61b67d7a6d572803ebb67e4d8fc0	Polyporales	Xenasmataceae	Xenasmatella	Xenasmatella vaga
Sep	0.02	7065aafa77b1823ad57c6aed6483d502282639ab	Auriculariales	Exidiaceae	Basidiodendron	Basidiodendron caesiocinereum
Sep	0.015	70bd7a7fe364f5285159f200c5af8f33095e6ea4	Boletales	Suillaceae	Suillus	Suillus variegatus
Sep	0.02	720d7e23130c700644d6d349b4f0c426167c3d91	Agaricales	Entolomataceae	Entoloma	Entoloma araneosum
Sep	0.005	734c3ecf92706101aa926fe8b40c487b92f95b76	Agaricales	Cortinariaceae	Cortinarius	Cortinarius acutovelatus
Sep	0.015	739a63da582f0879f05e1bc8bc84f47d6cacd94b	Polyporales	Fomitopsidaceae	Postia	Postia stiptica
Sep	0.03	73ec28de3de3467cbd0ffdb344ccd726ba056729	Agaricales	Agaricaceae	Cystoderma	Cystoderma jasonis
Sep	0.005	751164af0b111addb70bb29d611b73fe17803936	Agaricales	Strophariaceae	Hypholoma	Hypholoma lateritium
Sep	0.025	757ef8a3d6a63105e6300b7a0a7e70f76b6a8cbc	Agaricales	Pluteaceae	Pluteus	Pluteus brunneidiscus
Sep	0.015	75a05c729db737ec0f5315447991a6fe6c1af9fb	Boletales	Paxillaceae	Paxillus	Paxillus involutus
Sep	0.01	7869e997361b57a1e2c24120b36199c446745f1f	Agaricales	Tricholomataceae	Mycena	Mycena septentrionalis
Sep	0.02	78c238d9b553ab5eefc80151a5074ed83628dc28	Agaricales	Cortinariaceae	Cortinarius	Cortinarius caperatus
Sep	0.015	7aac46bb15e09f2e0481caaef7321f14f9f9f90b	Russulales	Russulaceae	Lactarius	Lactarius trivialis
Sep	0.03	7b2a0276b9b62362f84c41984e089735a192a723	Chaetothyriales	NA	NA	NA
Sep	0.02	7b7b362132ae5edf1034a378d3208693e7141564	Gomphales	Gomphaceae	Ramaria	Ramaria stricta
Sep	0.03	7f3d5c4a18dd8843203f6bdc63dad5a9b0c3ef3c	Agaricales	Psathyrellaceae	Lacrymaria	Lacrymaria subcinnamomea
Sep	0.005	81b69d1da8a7b79f062fbe7b72a381c7830648ee	Agaricales	Cortinariaceae	Cortinarius	Cortinarius bulliardioides
Sep	0.005	82948a1dc83867011ff77975375916c35e19d559	Russulales	Russulaceae	Lactarius	NA
Sep	0.005	82f747bcc5431e0760b7d2fbd61c07c2a5b09b03	Agaricales	Agaricaceae	Agaricus	Agaricus hupohanae
Sep	0.005	86da5101c85f8b15c8f7a783ae639c960d86feb6	Agaricales	Cortinariaceae	Cortinarius	Cortinarius pseudofervidus
Sep	0.005	872389132bee26efb57d1f04e021c38f53a3f9f5	Agaricales	Cortinariaceae	Cortinarius	Cortinarius biformis
Sep	0.005	8a83359390dd15ee798bb6084a8dc64da40416ef	Polyporales	Fomitopsidaceae	Dacryobolus	NA
Sep	0.005	8d46e807505a88e9244b54ac2248084afdce642a	Agaricales	Cortinariaceae	Cortinarius	Cortinarius traganus
Sep	0.005	8eea97f10629db3bbe521b6ca0ef680601e59f55	Agaricales	Strophariaceae	Hypholoma	Hypholoma lateritium
Sep	0.045	93f1f8accdcc732c83d66867213012d4ef2f4c62	Agaricales	Inocybaceae	Inocybe	Inocybe relicina
Sep	0.045	93f4e17afa9639012dee600d1eee87757d700f8d	Agaricales	Tricholomataceae	Resupinatus	Resupinatus trichotis
Sep	0.045	94dc7ce807f6d4936ac308192efa5aa16fba17e2	Agaricales	Cortinariaceae	Cortinarius	Cortinarius tubarius
Sep	0.005	993cfcbe1ff3973cf10989cf3a8444ec75504ce0	Agaricales	Entolomataceae	Clitopilus	Clitopilus hobsonii
Sep	0.005	99e1103c078db7c4e433a7a38b6f2b7e92f11209	Boletales	Paxillaceae	Paxillus	Paxillus involutus
Sep	0.005	9a7891bc78f7eaa37c402a5a4b3f63eebc0dcbab	Agaricales	Cortinariaceae	Cortinarius	Cortinarius tabularis
Sep	0.01	9beeec8972762a3fd826740e3520dc5a53a564db	Boletales	Suillaceae	Suillus	Suillus bovinus
Sep	0.01	9d29554678771cf43188e74824adc3d8f215629a	Russulales	Russulaceae	Lactarius	Lactarius pubescens
Sep	0.005	a03c6e82415de544f3d9b9db071d0fbda28392ce	Agaricales	Inocybaceae	Inocybe	Inocybe griseovelata
Sep	0.005	a11db87c3afdaf1c5f0b00ef8fbb8b473c790d61	Agaricales	Cortinariaceae	Cortinarius	Cortinarius armillatus
Sep	0.005	a15502ac8b16426c2ee7e29698b1e8b1ebdbef47	Agaricales	Cortinariaceae	Cortinarius	Cortinarius betuletorum
Sep	0.01	a1685c8d8d71f4cc0ccc509ca80cbd9387a5eeba	Agaricales	Hymenogastraceae	Hebeloma	Hebeloma leucosarx
Sep	0.005	a47f1599802c7ff75f98eec06c18012101c6909a	Agaricales	Strophariaceae	NA	NA
Sep	0.045	a599aa572f55c66fde82fffaade6f2a3eefc77a4	Agaricales	Cortinariaceae	Cortinarius	Cortinarius scaurus
Sep	0.015	a76bc8061ef95bb31e4679dc84d0cea2e2d8aa78	Thelephorales	Thelephoraceae	Tomentella	NA
Sep	0.005	a78a9dccca34a1406af00454cb8a96c2163e07d5	Agaricales	Inocybaceae	Inocybe	Inocybe fuscidula
Sep	0.025	a921ac2eb0483623ce12a2e7b1d2273656481501	Agaricales	Entolomataceae	Entoloma	Entoloma tenellum
Sep	0.005	a92b52b780c9b9f60066f54ce3ef584edd0d2a00	Agaricales	Cortinariaceae	Cortinarius	Cortinarius anomalus
Sep	0.03	a9ef734abbc3663241a8aed28bd73ec330504b22	Auriculariales	Hyaloriaceae	Stypella	Stypella variabilis
Sep	0.02	ac733a24466d1ea3eec8add8f1bdaa1f9599323e	Agaricales	Tricholomataceae	Mycena	Mycena rebaudengoi
Sep	0.04	acb61ffda3a8be83c9e3f0a1f7dedc55f1d4b684	Cantharellales	Ceratobasidiaceae	NA	NA
Sep	0.035	acc44aad2cc838d91445617640c62231ca44831c	Russulales	Russulaceae	Lactarius	NA
Sep	0.02	ae95de385c2c959cd35e65aac8998bbf32966f7b	Gomphales	Gomphaceae	Phaeoclavulina	Phaeoclavulina abietina
Sep	0.03	afe966aa7c84505525dea9b929646c250a6750eb	Entylomatales	Entylomataceae	Entyloma	Entyloma microsporum
Sep	0.005	aff9644cf58e589640bf562b5c3863e4efed5aa1	Agaricales	Cortinariaceae	Cortinarius	Cortinarius diasemospermus
Sep	0.01	b15b5d7d08f5fd63493c4b24c4e672c6d7a472a0	Agaricales	Inocybaceae	Inocybe	Inocybe flocculosa
Sep	0.04	b19bff783d04b552d7fb00198b81483eead9502f	Agaricales	Cortinariaceae	Gymnopilus	Gymnopilus picreus
Sep	0.005	b4dcd4f9b37ccfdbb102583458c5242a0cb199cc	Agaricales	NA	NA	NA
Sep	0.02	b62cf709c351e9da505a54bd20b5c5a3ad92166e	Agaricales	Tricholomataceae	Ripartites	Ripartites tricholoma
Sep	0.01	b6311eeee67dcf9b9168caacd6bc902f639df1fd	Trechisporales	Hydnodontaceae	Luellia	Luellia recondita
Sep	0.005	b75629541db0b05b8dd01bb1df2b20450c891267	Agaricales	Cortinariaceae	Cortinarius	Cortinarius obtusus
Sep	0.03	b7b8d8cedd0a3adccc62b17fe3fb446a82c37ad3	Hypocreales	Nectriaceae	Fusarium	Fusarium oxysporum
Sep	0.005	b9791969f911fc6bed6b25f425944d188c03a6f3	Agaricales	Tricholomataceae	Mycena	Mycena rosella
Sep	0.045	ba8c0eb109b18d101b118cc30e3e3ede06f2473c	Agaricales	Lyophyllaceae	Lyophyllum	Lyophyllum decastes
Sep	0.045	bc43e1e0569f8ea044e42defe8a8dd04d84084ba	Thelephorales	Thelephoraceae	Pseudotomentella	Pseudotomentella tristis
Sep	0.045	bcf1622be67dc20c53afaf85935881d6e16eae9e	Agaricales	Lyophyllaceae	Tephrocybe	Tephrocybe confusa
Sep	0.005	bd128437efbbfd5d82ec514a1dd58fe59b808ae0	Agaricales	Tricholomataceae	Mycena	Mycena citrinomarginata
Sep	0.005	beb46bb4cdae77511c7735a5adf234f706baf19a	Agaricales	Bolbitiaceae	Conocybe	Conocybe cylindracea
Sep	0.02	bf1b80f2aa1058a1ada836114f9fe844930d479b	Agaricales	NA	NA	NA
Sep	0.025	c0356e739d8e92b306ee3744ecd3d3f2e8266cc6	Boletales	Hygrophoropsidaceae	Hygrophoropsis	Hygrophoropsis aurantiaca
Sep	0.005	c45c0982276ac803c89ea8ee7c97dfdc8a3ff366	Russulales	Russulaceae	Lactarius	Lactarius fluens
Sep	0.025	c46ed070531cac8383178b9c4d9147d76007184f	Agaricales	Cortinariaceae	Cortinarius	Cortinarius praestigiosus
Sep	0.03	c6d71cfa5d7f0f2df091d272d70f163ff0f4146a	Agaricales	Cortinariaceae	Cortinarius	Cortinarius leiocastaneus
Sep	0.005	c764a64ce4b1c6a4e5629ef94d6b8c0f63e2d656	Agaricales	Cortinariaceae	Cortinarius	Cortinarius comptulus
Sep	0.02	cafbaa9a3261fa14ea8e7dcf173fa5f39a4d0e25	Agaricales	Lyophyllaceae	Lyophyllum	NA
Sep	0.005	cbf5a9f126769725dc629171e5073125ecc46001	Agaricales	Cortinariaceae	Cortinarius	Cortinarius triumphans
Sep	0.005	cd0eeb354b5fcb85940ebebc0f46b8e46b003672	Agaricales	Cortinariaceae	Cortinarius	Cortinarius spilomeus
Sep	0.03	cdead0343250a0bad03853c29bc56b1de578800e	Agaricales	Inocybaceae	Inocybe	NA
Sep	0.025	d0662da5dccce04d6da950b13b81caf6a40f966d	Atheliales	Atheliaceae	Tretomyces	Tretomyces lutescens
Sep	0.035	d2833d213abd8986fb9c25e81d9632aa4a9fafe6	Agaricales	Inocybaceae	Inocybe	Inocybe subcarpta
Sep	0.005	d2bde696c8a9256b966f8413b8a56c9a4f0c84e9	Agaricales	Cortinariaceae	Cortinarius	Cortinarius suberi
Sep	0.025	d33c0b28145b79ea0d86abe1a9dd7073294e811f	Agaricales	NA	NA	NA
Sep	0.01	d3eee70b3bb80d6da56090f3b8ca88297371ea24	Agaricales	Cortinariaceae	Cortinarius	Cortinarius clarobrunneus
Sep	0.005	d4312d015da5dc634956f6ce0823a4d09eab358d	Agaricales	Cortinariaceae	Cortinarius	Cortinarius sordidemaculatus
Sep	0.005	d5f2d0cabcb481787f6f5c2b6f40d692d2d8c2dc	Agaricales	Cortinariaceae	Cortinarius	Cortinarius valgus
Sep	0.005	d76239b4b7654fb0da20037c0f26d2df7bef4e42	Agaricales	Bolbitiaceae	Agrocybe	Agrocybe firma
Sep	0.01	d9647bc4bdb22d26ad75898b99d37510ed44ff05	Agaricales	Cortinariaceae	Cortinarius	Cortinarius subtortus
Sep	0.005	dafa21b653ca17177e6f17ca8444aa38c87d65f0	Agaricales	Cortinariaceae	Cortinarius	Cortinarius bolaris
Sep	0.02	db534220c7f5bad68e2e94f9e0382496f11155f6	Agaricales	Cortinariaceae	Cortinarius	Cortinarius diasemospermus
Sep	0.005	de2cbf374efd86d7589f6466cbe0bf7038938e68	Agaricales	Cortinariaceae	Cortinarius	Cortinarius roseivelatus
Sep	0.005	ded9f6bc0a14f4c52569990dc88f7abf88983f3c	Pezizales	Discinaceae	Gyromitra	Gyromitra esculenta
Sep	0.005	dfe786ee0881a28bc72529a86667805c22f0952d	Agaricales	Inocybaceae	Inocybe	Inocybe catalaunica
Sep	0.02	e1c6b99709cb8736b04a66401493b1ebea890c5a	Agaricales	Inocybaceae	Inocybe	Inocybe napipes
Sep	0.005	e3dd0da823233bf60574588c63e58ba612ed8d97	Agaricales	Cortinariaceae	Cortinarius	Cortinarius hinnuleus
Sep	0.02	e3fdf60ca6dabf5c1c666b7159e2712f0dadd48b	Agaricales	Tricholomataceae	Mycena	Mycena meliigena
Sep	0.005	e4d55378e3e0d2bf4c8140db64182842994aa051	Agaricales	Cortinariaceae	Cortinarius	Cortinarius roseivelatus
Sep	0.04	e643fc3e261608e1112eeb7c8eaa37c7ce2e3754	Agaricales	Entolomataceae	Entoloma	Entoloma conferendum
Sep	0.03	e69dacbb8e833d3a52a4cffcf91ddd998511d2b6	Trechisporales	Hydnodontaceae	Trechispora	Trechispora cyatheae
Sep	0.02	e911ea2c88c726b409e18395275983052f9ffe10	Sebacinales	Serendipitaceae	Serendipita	NA
Sep	0.015	ea40ef33d6ca3cc7358a53cb8a3cd57c9f377681	Cantharellales	Botryobasidiaceae	Botryobasidium	Botryobasidium obtusisporum
Sep	0.005	eb01d381890edc83a462d2f17584cbb402c4df75	Agaricales	Cortinariaceae	Cortinarius	Cortinarius pholideus
Sep	0.005	ec43670832e809455310963796fe3a91b3c92ffc	Agaricales	Cortinariaceae	Cortinarius	Cortinarius brunneifolius
Sep	0.005	ee42e032e26ff5965d681973b593535a336ab4f1	Agaricales	Inocybaceae	Inocybe	Inocybe soluta
Sep	0.005	eea622c16587abafeb56b41e50acb8885baba5fe	Agaricales	Cortinariaceae	Cortinarius	Cortinarius bivelus
Sep	0.005	ef1896571e12ed5bd4f5a3c09bb6c09fa150d2e5	Agaricales	Inocybaceae	Inocybe	NA
Sep	0.015	ef287a7494f415718811e1916a9adf5a96dffcfb	Pleosporales	Phaeosphaeriaceae	Phaeosphaeria	Phaeosphaeria triglochinicola
Sep	0.005	ef32dec285f76b3d6e821bd39e0f9bdf661cce79	Agaricales	Strophariaceae	Galerina	Galerina pumila
Sep	0.01	f041db185188edf896d98b1f1eb1e6fff88b2160	Russulales	Russulaceae	Lactarius	Lactarius vietus
Sep	0.045	f0c4f4d284bf3dfe4576a0559b40d666b0e778d3	Agaricales	Inocybaceae	Inocybe	Inocybe assimilata
Sep	0.005	f426ca7b76eae7f18a3cf014441f290e52a30a95	Agaricales	Hymenogastraceae	Hebeloma	Hebeloma vesterholtii
Sep	0.03	f4b49ef62ce2a9d88e1ca1455d92caaae778f374	Agaricales	Inocybaceae	Inocybe	NA
Sep	0.02	f6b7264c0aecd75f96a22b325bb7d684820b0923	Polyporales	Fomitopsidaceae	Tyromyces	Tyromyces chioneus
Sep	0.03	f8008430b4094c7b7b7e0323e717e9c485b06dd2	Agaricales	Cortinariaceae	Cortinarius	Cortinarius cinnamomeus
Sep	0.02	fb645b738c2d1a9cb69750f11b612db9bde731df	Sporidiobolales	Sporidiobolaceae	Rhodotorula	NA
Sep	0.005	fd0209af6c4d3792941c95694b1203db67d348d4	Agaricales	Cortinariaceae	Cortinarius	Cortinarius illuminus
Sep	0.005	fd3473fa248dd8d984f11c986e4e9b9556c265b3	Agaricales	Hygrophoraceae	Hygrophorus	Hygrophorus agathosmus
Sep	0.005	fde8194247d86be73e71b9e462bc1d4f5f41a4b2	Agaricales	Tricholomataceae	Ampulloclitocybe	Ampulloclitocybe clavipes
Sep	0.005	fdfd957380cea2417cfd06a2de60612fd5499a9c	Agaricales	Cortinariaceae	Cortinarius	Cortinarius pseudofervidus
Sep	0.005	fea6c32714b57d43e0289e07cba16e304ff70fcb	Agaricales	Cortinariaceae	Cortinarius	Cortinarius neofurvolaesus
Sep	0.03	ff70f11b225d699cf648581ca36df104a958828f	Thelephorales	Thelephoraceae	Tomentella	Tomentella bryophila
Sep	0.005	ffb095adf708acd819163c2fc5c9380650d494f7	Agaricales	Cortinariaceae	Cortinarius	Cortinarius dolabratus
Sep	0.03	ffcb77f1c1e86989af0037db47857ec5bbc0b1c2	Agaricales	Inocybaceae	Inocybe	Inocybe dulcamara
Oct	0.045	03060365ae3de1b8df7fe3255b17595279b8ec57	Pleosporales	Lentitheciaceae	Pleurophoma	NA
Oct	0.01	0389d705c2a3bf2f9abda80a7a80473536a6598e	Agaricales	Tricholomataceae	Clitocybe	Clitocybe nebularis
Oct	0.015	05b5337e58ed6f45fc3d7cddafef5f00457d7542	Agaricales	Tricholomataceae	NA	NA
Oct	0.05	06429644e746be84d5c2cde064edd6f3baa3abb3	Polyporales	Fomitopsidaceae	Dacryobolus	Dacryobolus sudans
Oct	0.005	0981b49feed147d7b0e56ae2e61c64909dc0fe9e	Agaricales	Typhulaceae	Macrotyphula	Macrotyphula juncea
Oct	0.025	09dc793869d04c2a3be62911dbc1bdd3202db33b	Polyporales	Podoscyphaceae	Hypochnicium	Hypochnicium albostramineum
Oct	0.005	0ac5c694ab942168d3e3c4281a18f0e8f488b0f3	Agaricales	Tricholomataceae	Mycena	NA
Oct	0.035	0de54bf44f56781cbf2223282c493de112015a7a	Agaricales	Omphalotaceae	Gymnopus	Gymnopus peronatus
Oct	0.02	0edca1e303c9797fac07ed34f1afdffdc78eb73c	Trechisporales	Hydnodontaceae	Trechispora	Trechispora subsphaerospora
Oct	0.005	10e2314f5b927d23f30ed4e6b14219395f53e5e2	Agaricales	Tricholomataceae	Lepista	Lepista densifolia
Oct	0.005	11390c461810ba01c7ec46ce7336e28b523aa5b5	Polyporales	Podoscyphaceae	Hypochnicium	Hypochnicium subrigescens
Oct	0.005	11df4d25b5dfb00353b26841640bfeb24159b80f	Agaricales	Hygrophoraceae	Hygrophorus	Hygrophorus pustulatus
Oct	0.005	11fcdc6243a10024f041190cd5cdd0991e491e55	Agaricales	Hygrophoraceae	Hygrophorus	NA
Oct	0.005	17042c9842c7128b127e92710f57623fb15d938e	Sporidiobolales	Sporidiobolaceae	Rhodotorula	NA
Oct	0.01	187e2421d4b8dd5694f9d983980745bcadb8abd3	Atheliales	Atheliaceae	NA	NA
Oct	0.005	18d1f92a16d1b1dc6862ae2bb2326ae2c737c7cb	Agaricales	Marasmiaceae	Marasmius	Marasmius epiphyllus
Oct	0.03	1b5ef96b472884d3dfe3f0d188cf4c0b7ab5177b	Sporidiobolales	Sporidiobolaceae	Sporobolomyces	Sporobolomyces johnsonii
Oct	0.005	1bbd1b8d92650cee2a114e4cb46585962c3a6e69	Agaricales	Strophariaceae	NA	NA
Oct	0.005	1df82d7f318699374dad15f6f33bf0d56fdf1f16	Thelephorales	Thelephoraceae	Tomentellopsis	Tomentellopsis submollis
Oct	0.035	1e0e91127e599c218635e02720ecbacfe13564ad	Cantharellales	Cantharellaceae	Craterellus	Craterellus tubaeformis
Oct	0.005	1e30d3556f98359bf7ae344a9abe316165b83361	Agaricales	Tricholomataceae	Tricholoma	Tricholoma populinum
Oct	0.02	20da6cc86d8feb071c637aeb39917dddf3fda14b	Agaricales	Strophariaceae	Pholiota	Pholiota spumosa
Oct	0.02	237995cd7290f1402f40d33e432b37a4a7a67916	Agaricales	NA	NA	NA
Oct	0.02	23c42bf63e5341365c0e5eb85a5d1cb8278b146a	Gomphales	Gomphaceae	Phaeoclavulina	Phaeoclavulina flaccida
Oct	0.01	27304d7d4e2380410af5b783d690da8860a13627	Agaricales	Typhulaceae	Typhula	Typhula spathulata
Oct	0.005	29e3b12ef54e2651a6eed8cabacdd39687047870	Thelephorales	Bankeraceae	Sarcodon	Sarcodon squamosus
Oct	0.035	2a168cd1df978e51eedce5db53d384e0640aaaad	Agaricales	Typhulaceae	Typhula	Typhula i
Oct	0.04	2acc66691d38c361380533c5376f7d31635d3bc6	Agaricales	Agaricaceae	Cystoderma	Cystoderma amianthinum
Oct	0.03	2c5bd0bc26b352b871fdea1556c46bd24d9e9654	Chaetothyriales	NA	NA	NA
Oct	0.005	2c7fcfa6040fd83b49b1c2f5e662c3f221410752	Agaricales	Typhulaceae	Typhula	Typhula maritima
Oct	0.045	2ddc5cb84478edc0836160069aaae473617f499e	Agaricales	Pterulaceae	Pterula	NA
Oct	0.035	2e663c208f8c2c084588c70d491df05963d0c4b5	Thelephorales	Bankeraceae	Bankera	Bankera violascens
Oct	0.01	2f41c5759778f057b67606afd1879f92a7409d65	Agaricales	Tricholomataceae	Lepista	Lepista nuda
Oct	0.015	2fd23cbde70a3378dfe60e3b2970f1e08debfab2	Agaricales	Stephanosporaceae	Cristinia	Cristinia helvetica
Oct	0.005	31854c1e91318a57b4e5bac1c38492e9157cc7f1	Pezizales	Discinaceae	Gyromitra	Gyromitra gigas
Oct	0.005	3195175c29d1e71c0ceb8edaa3ed67858866103d	Cantharellales	Cantharellales fam Incertae sedis	Sistotrema	NA
Oct	0.005	322b8de58c6ed4a526cdf6d90a54d692a4a71195	Agaricales	NA	NA	NA
Oct	0.05	341dc58c696af77249ea4da792e742b6740c8cd9	Agaricales	Tricholomataceae	Clitocybe	NA
Oct	0.005	3783f94a5fe8d3de345936b6eeebfc719cffbf02	Agaricales	Typhulaceae	Typhula	Typhula japonica
Oct	0.02	37a2895cccb6ea101cb27edaa62fde873a5c5f8e	Hymenochaetales	Hymenochaetaceae	Asterodon	Asterodon ferruginosus
Oct	0.015	37e8e88f90b58a49c2263749c4ebf88ca31896a8	Agaricales	Lyophyllaceae	Tephrocybe	Tephrocybe rancida
Oct	0.035	3887737f372534a290f5e70d379ed9c08743d7e4	Trechisporales	Hydnodontaceae	Trechispora	Trechispora invisitata
Oct	0.01	3ac67c25766135e9f7ec53ba8a596683af0c9437	Chaetothyriales	NA	NA	NA
Oct	0.015	3bde0cf27d07ed39faf40e29cbbfefc604d3e3da	Agaricales	Tricholomataceae	Mycena	Mycena vulgaris
Oct	0.005	3cb55ef7fba1b3283d9770253cddd86c031aa44d	Chaetothyriales	Herpotrichiellaceae	Rhinocladiella	NA
Oct	0.005	3f237281464283f0de991b9d2d966af24843d7bb	Russulales	Lachnocladiaceae	Gloiothele	Gloiothele citrina
Oct	0.045	3f36f0a0470231d522b7793aa07a02808800fddb	Cyphobasidiales	NA	NA	NA
Oct	0.02	44d6c8cd0b048ed7dd37165095dd637c44f25acc	Agaricales	Crepidotaceae	Crepidotus	Crepidotus cesatii
Oct	0.025	46e56b34967f2a1abf8d39e8d70fe42e69e6f079	Agaricales	Tricholomataceae	Tricholoma	Tricholoma imbricatum
Oct	0.015	4784f06b4c497f4978cc27a9ddd3f73c8d7e2213	Pucciniales	Pucciniastraceae	Melampsoridium	Melampsoridium betulinum
Oct	0.02	4ac435468b20922eb477c2624a421441a20e81a3	Agaricales	Pleurotaceae	Pleurotus	Pleurotus abieticola
Oct	0.005	4ae3f405f5cd43ccbc1a87e86e8c62d0319e0687	Boletales	Serpulaceae	Serpula	Serpula himantioides
Oct	0.015	4bb0f87f9e2a14cc7e7ff0797caec38f6b4950ff	Auriculariales	NA	NA	NA
Oct	0.035	4bfb32194671ed019f3348d2022ea4a1accf79c0	Polyporales	Meruliaceae	Phlebia	Phlebia radiata
Oct	0.045	4cbd49de641533c59e657c7330a6de6273884c40	Agaricales	Tricholomataceae	Macrocystidia	Macrocystidia cucumis
Oct	0.005	4e232e69c343013734adce60e1b46aa0acb9ae3e	Helotiales	Leotiaceae	Alatospora	NA
Oct	0.005	4e7eef7884db9f1263a572526255d558ce070f30	Atheliales	Atheliaceae	Amphinema	NA
Oct	0.035	4eb05fa5b80e002121f23416cbcb627e08778be6	Agaricales	Strophariaceae	Galerina	Galerina clavata
Oct	0.005	4f3adcd4d1a1d513290037eb3c884e6dcc0bfd24	Gomphales	Gomphaceae	Clavariadelphus	Clavariadelphus ligula
Oct	0.005	4f44adeaf15eec9dc688365825d4f0289851c9fa	Agaricales	Tricholomataceae	Mycena	Mycena arcangeliana
Oct	0.03	4fee6dfc1c7387cef9c41ad3c853b18e8dbcf3f8	Atheliales	Atheliaceae	Piloderma	NA
Oct	0.02	51a153552c56a09639dfd0ca78c0ddfbd0356170	Russulales	Lachnocladiaceae	Gloiothele	NA
Oct	0.035	52f069d5552dbeaa8fe7dc379bd33c111bdc958f	Russulales	Albatrellaceae	Byssoporia	Byssoporia terrestris
Oct	0.005	532fb355cf9d6e60861e3eb349276a58ce0a04ee	Agaricales	Tricholomataceae	Melanoleuca	Melanoleuca polioleuca
Oct	0.015	53a33c9ba065470a11da511c00d9c4e58660b831	Xylariales	Xylariaceae	Hypoxylon	Hypoxylon rubiginosum
Oct	0.035	53b4d48e4433402c7604fb694131d00b3fa8f5bd	Hymenochaetales	NA	NA	NA
Oct	0.005	53e890dd8ab022552342579ad3a418c164903c6b	Agaricales	Lyophyllaceae	Lyophyllum	Lyophyllum leucophaeatum
Oct	0.02	540422309d533211ef084d856e3b337576d63f3d	Agaricales	Tricholomataceae	Infundibulicybe	Infundibulicybe geotropa
Oct	0.005	54c28e9d868d8122ec191fcbca0e7e96ec3644ac	Rhytismatales	Rhytismataceae	Rhytisma	Rhytisma acerinum
Oct	0.03	5593e66ba360c993ae1ae198917339c85c8e073b	Agaricales	Tricholomataceae	Xeromphalina	NA
Oct	0.01	5770d35e8e7f12def0a4ab2313456bae58618f40	Sporidiobolales	Sporidiobolaceae	Rhodotorula	NA
Oct	0.01	57fb7359260a7af8e940d6c15f59e170726f476c	Polyporales	Meruliaceae	Ceraceomyces	NA
Oct	0.015	5a264a0ef3dc93ecf20e2b3b1eed11ed60edda35	Agaricales	Tricholomataceae	Arrhenia	Arrhenia fusconigra
Oct	0.005	5a6869ab96624234f21b6ae493d0e642b29304d3	Agaricales	Cortinariaceae	Cortinarius	Cortinarius subfoetens
Oct	0.005	5e8dbb5b3aae78678a8e510ed66d50f47ca90929	Helotiales	Helotiales fam Incertae sedis	Chalara	NA
Oct	0.035	6254f2fb48f10b664f1b29625063f9f2867e7587	Agaricales	Tricholomataceae	Tricholoma	Tricholoma terreum
Oct	0.045	65b6b577dd636c914c52a756b45c143dcbb839ba	Russulales	Auriscalpiaceae	Lentinellus	Lentinellus ursinus
Oct	0.015	6721bf5f4a6247bcd53d977011ae112825001382	Agaricales	Psathyrellaceae	Homophron	Homophron cernuum
Oct	0.045	67f3468d6a8376777d28e1669ed73748209699d8	Polyporales	NA	NA	NA
Oct	0.005	6c1193636ac8da7775fa0c0fa1ca75f7da7c564c	Cantharellales	Ceratobasidiaceae	NA	NA
Oct	0.035	6d957c0adeca3578d3b3eee1ad2a1d6e75c616bb	Agaricales	NA	NA	NA
Oct	0.005	717684f6d1d1a6c7ff81670a7f338890ac22d851	Agaricales	Typhulaceae	Typhula	Typhula phacorrhiza
Oct	0.005	71b2571828fcb4271ae89a3f80ef3dee07258fae	Agaricales	Agaricaceae	Coprinus	Coprinus comatus
Oct	0.005	72e9ff02e12b163786016c8799a7b25cf30a91aa	Agaricales	NA	NA	NA
Oct	0.045	7752bd8758c2972e4768a3a79543e3a52a07e380	Agaricales	Cyphellaceae	Seticyphella	Seticyphella tenuispora
Oct	0.005	78da492cf789701bb16ddfc4269f4113654cc917	Agaricales	Typhulaceae	Typhula	Typhula filiformis
Oct	0.005	78fa657ba3618d34ca96c483ba3be049a743a047	Gomphales	Gomphaceae	Ramaria	Ramaria apiculata
Oct	0.015	7a0e3735bb6092d155041909b77c2e829fa834b8	Thelephorales	Thelephoraceae	Tomentellopsis	Tomentellopsis echinospora
Oct	0.005	7a427cfd97f394a119d5776f3dc14e1206f92949	Tremellales	Bulleribasidiaceae	Dioszegia	Dioszegia changbaiensis
Oct	0.015	7afce6041e9e52339834b28acb99f474abe6a0d6	Agaricales	Strophariaceae	Pholiota	Pholiota squarrosa
Oct	0.03	7b5f9a1dd6b183547db1a5d1cd09ff36cdaa4cb1	Atheliales	Atheliaceae	Tretomyces	Tretomyces lutescens
Oct	0.005	7c9193e2e8289cbd59b696e4fa0fb3415d6a51e9	Auriculariales	Exidiaceae	Basidiodendron	Basidiodendron caesiocinereum
Oct	0.025	7dd523122d6fbc34bb9a4cd5fc90d32fb34b3c9e	Cantharellales	Cantharellaceae	Craterellus	Craterellus tubaeformis
Oct	0.02	7f2f8f6b2a6413c00ba5c348b0903a5a721f7c59	Agaricales	Omphalotaceae	Rhodocollybia	Rhodocollybia butyracea
Oct	0.035	7f4bae5e4898cd10feaf31b94d29a516cecdb820	Agaricales	Tricholomataceae	Pseudoomphalina	Pseudoomphalina kalchbrenneri
Oct	0.035	80c10141b4e423e1536271f0264a72d40ac0ca45	Trechisporales	Hydnodontaceae	Trechispora	NA
Oct	0.02	814e3b1a7f63f3e34fb27d676373a194acbea65e	Russulales	Lachnocladiaceae	Gloiothele	Gloiothele citrina
Oct	0.005	8201cfc48541f26e34f8ddc5413418cface3b2ea	Cantharellales	Cantharellales fam Incertae sedis	Sistotrema	Sistotrema muscicola
Oct	0.035	837018a7f746883abf3d8144a9085192963807c3	Agaricales	Pleurotaceae	Pleurotus	Pleurotus dryinus
Oct	0.015	850498e310f70310a581865f186c58a599d0a0ee	Agaricales	Typhulaceae	Typhula	Typhula maritima
Oct	0.035	8a5293eb0500d753a24cabd88f6af639d22f3025	Pucciniales	Coleosporiaceae	Coleosporium	Coleosporium tussilaginis
Oct	0.025	8a67e8661c4f5a216c3892e7b7390352344b0ce9	Gomphales	Gomphaceae	Phaeoclavulina	Phaeoclavulina abietina
Oct	0.045	8bbac904253e0dc3d2b8a83ef58914f607bf3115	Corticiales	Corticiaceae	NA	NA
Oct	0.035	8cbea57d4be338d543ff72eda06b291f702f9d0a	Agaricales	NA	NA	NA
Oct	0.03	9129712770c6e2bbeae8f40937fa9bdfc7ca8f35	Helotiales	NA	NA	NA
Oct	0.015	94501c60da0ed1dd964584b3f094e78fe35c9b9c	Agaricales	Lycoperdaceae	Lycoperdon	Lycoperdon pratense
Oct	0.005	959440f9287ece09ae33f4b17ced5151c774091b	Agaricales	Tricholomataceae	Phaeolepiota	Phaeolepiota aurea
Oct	0.04	96f74c2d1223dc12e87d3241e85464f54aa64817	Sporidiobolales	Sporidiobolaceae	Rhodotorula	NA
Oct	0.03	975e2f8538ceea594e7c1ca62fcff07ff613897d	Microbotryales	Microbotryaceae	NA	NA
Oct	0.015	98dba8d4b237f902d842ceebc3867336f4ede5f9	Agaricales	Lycoperdaceae	Bovista	Bovista plumbea
Oct	0.03	9b743f97ca38bd1426c0831983f7f29a07ac87e1	Agaricales	Tricholomataceae	Paralepista	Paralepista flaccida
Oct	0.005	9c0c55e8637e252f7dac34d7d06e16162a8b515a	Cantharellales	Cantharellales fam Incertae sedis	Sistotrema	NA
Oct	0.01	9d878b4a28dd3fc4e4cce4dbe531379e36c74d94	Thelephorales	Bankeraceae	Sarcodon	Sarcodon imbricatus
Oct	0.03	a4250f59cd8d4df745c8605915c86b301b508b96	Agaricales	Strophariaceae	Hypholoma	Hypholoma capnoides
Oct	0.02	a49df64cc145e18f1f81d7d94a501e10c0254594	Atheliales	Atheliaceae	Amphinema	NA
Oct	0.03	a589f8d46a8ca66ef90b5bfa5a568948f8f07eac	Pleosporales	Cucurbitariaceae	Pyrenochaetopsis	Pyrenochaetopsis pratorum
Oct	0.045	a5c7c0a07bb76eeff2bf9d07767da3d2c3378993	Agaricales	Strophariaceae	Galerina	Galerina sideroides
Oct	0.005	a67af1d7dc99f03eb05b60b17c3ddde9a55359fa	Polyporales	Podoscyphaceae	Hypochnicium	Hypochnicium subrigescens
Oct	0.005	ab267517d2b7bb73bf580a097cdf718ebcc03c16	Corticiales	Corticiaceae	NA	NA
Oct	0.005	ada5d3593deb5a2828029bdb05a18c59c5e0cd46	Polyporales	Fomitopsidaceae	NA	NA
Oct	0.045	af272b607881b1dab91958505f72d958759dffbb	Cantharellales	Cantharellales fam Incertae sedis	Sistotrema	NA
Oct	0.01	af552b8a4704912b0b269003f10db55bf0fd76c5	Agaricales	Cortinariaceae	Cortinarius	Cortinarius decipiens
Oct	0.035	afdca48e925481ac6f5663e9442fe2335153045d	Agaricales	NA	NA	NA
Oct	0.005	b331ef67f9f8459f5e629037d3942c6029190a81	Polyporales	Podoscyphaceae	Hypochnicium	Hypochnicium multiforme
Oct	0.02	b4d4cad5c79f0327d0c8f7a4f9f4342a378ddcb0	Agaricales	Strophariaceae	Hypholoma	Hypholoma dispersum
Oct	0.015	b601377d919fb8f4e0224836526361ce3902da5c	Polyporales	Meripilaceae	NA	NA
Oct	0.015	b8615c82a04158e6ff66577953e83e48ff30b758	Cantharellales	Ceratobasidiaceae	NA	NA
Oct	0.015	bc4c9307a63d898463ea4fd872a6590350acc706	Trechisporales	Hydnodontaceae	Luellia	NA
Oct	0.005	bce52cab9e06e3f390ef9f297d084e3cc36ab56d	Agaricales	Tricholomataceae	Tricholoma	Tricholoma equestre
Oct	0.005	be30fc1719c5db5a1cce32fa4f11cad5df4e53ce	Cantharellales	Ceratobasidiaceae	NA	NA
Oct	0.005	bf86d8c14eb94c6fe5f81cd4c825df9d4f53e8e4	Tilletiales	Tilletiaceae	Tilletia	Tilletia indica
Oct	0.035	bfcab9fee78433f395b28ca2df43770da011bf55	Mucorales	Mucoraceae	Mucor	Mucor hiemalis
Oct	0.005	c033ade6136c8e475a42c240ca762daa955e8592	Agaricales	Typhulaceae	Typhula	Typhula phacorrhiza
Oct	0.025	c09abcf236975ba13b255d1bf5766f5b38b24e23	Atheliales	Atheliaceae	NA	NA
Oct	0.035	c13ecc772f95273be8e86a5c0bde439a1834fc7c	Atheliales	Atheliaceae	NA	NA
Oct	0.01	caffe00798348a95914149e58a7e272c95582642	Agaricales	Tricholomataceae	Tricholoma	Tricholoma stiparophyllum
Oct	0.005	cb3a2ceea1cd8d8503cc1281cb25127996576d34	Agaricales	NA	NA	NA
Oct	0.02	ce1ad54b3cc482e10bec53a50c6f116d72e9d80f	Polyporales	Podoscyphaceae	Hypochnicium	Hypochnicium lundellii
Oct	0.03	cff9875911317d501cb520da5434c3fe35f44377	Agaricales	Typhulaceae	Typhula	Typhula spathulata
Oct	0.005	d073802cacd52aa4a089aa078c3f321cc8a6bd40	Orbiliales	Orbiliaceae	Orbilia	NA
Oct	0.005	d35ef67e34f96f725d342aedac2bc2a69cbf078a	Atheliales	Atheliaceae	Amphinema	NA
Oct	0.01	d60d91a6235dd4167e2f30a9007429b85f13548a	Polyporales	Meruliaceae	Phlebia	Phlebia tremellosa
Oct	0.015	d957458e4b6495bfb705d8334f7be2909ef3480b	Agaricales	Cortinariaceae	Cortinarius	Cortinarius saturninus
Oct	0.02	d95ccc0402a054ddb2329ef3d31e8bdb1a8a075a	Agaricales	Hymenogastraceae	Hebeloma	Hebeloma aanenii
Oct	0.01	da464974efdfa0966017248d421fb3804be023bd	Agaricales	Tricholomataceae	Lepista	Lepista personata
Oct	0.035	db359c8482733867ab8e83613c6d7c0abe462c44	Russulales	Stereaceae	Stereum	Stereum sanguinolentum
Oct	0.01	e170e367e3ef94d7d680e0a42a9d596a251c2818	Trechisporales	Hydnodontaceae	Trechispora	Trechispora farinacea
Oct	0.005	e3dde412150f10a7a163554f9f2fb0839b6c1c68	Agaricales	Omphalotaceae	NA	NA
Oct	0.005	e503563eeb4c666f7f0518647601f55aa40c4769	Agaricales	NA	NA	NA
Oct	0.01	e508a25b125663c413d0f8bdf65cafda0ca77900	Atheliales	Atheliaceae	Tylospora	Tylospora fibrillosa
Oct	0.04	e5149e461afb82203ff18d804f80aa1d5a81b7f5	Cantharellales	Cantharellales fam Incertae sedis	Sistotrema	Sistotrema diademiferum
Oct	0.035	e955f01a1301bdeb266e1e4ef15902013b14e45b	Helotiales	Helotiales fam Incertae sedis	Chalara	Chalara microspora
Oct	0.01	e9fb4699fee9db7d96617ec9e25124d97ea7a7fe	Polyporales	Meruliaceae	Hyphodermella	Hyphodermella corrugata
Oct	0.01	ee65613a980a5c1377644a9362dbc5233e09079c	Russulales	Russulales fam Incertae sedis	Boidinia	Boidinia furfuracea
Oct	0.005	ee681d804c7a65c13ec526c0933c882dc8c86078	Polyporales	Meripilaceae	NA	NA
Oct	0.015	f11a8b8a595cfe0ae097b176adc62a88f23b36ac	Tremellales	Rhynchogastremataceae	Papiliotrema	Papiliotrema flavescens
Oct	0.005	f7a35a8241b84422a5b74618c40eb18af2076ea7	Atheliales	Atheliaceae	Amphinema	NA
Oct	0.04	fa6db36c53b60de5af98691b9982e2fc9171f228	Cantharellales	Ceratobasidiaceae	NA	NA
Oct	0.035	fd2d97bd6f74e6c8a75d7760f87acd6a7113dade	Helotiales	Helotiaceae	Hymenoscyphus	Hymenoscyphus albidus
Oct	0.01	fea1389f54a6e7a3a1593cc0cc07f5708508432a	Polyporales	Meripilaceae	Rigidoporus	Rigidoporus sanguinolentus
Oct	0.015	fed6589b29cd7a0317db3f2ef4dcb1236e5fa5ea	Agaricales	Typhulaceae	Typhula	Typhula fistulosa
Nov	0.03	03c9cd365b9be9bb05838d99d46a54bd970d9796	Polyporales	Fomitopsidaceae	Postia	Postia cyanescens
Nov	0.04	0c68ad7d0e64f983bfed894b90d75171dd0b47d1	Russulales	Hericiaceae	Scytinostromella	Scytinostromella heterogenea
Nov	0.035	0dd73a0aa4382f7e9bdad2f368a0c8c4a2c28e8e	Agaricales	Tricholomataceae	Phyllotopsis	Phyllotopsis nidulans
Nov	0.005	0f68aa515a7406f271b20bfcef01c56ba33a2956	Cantharellales	NA	NA	NA
Nov	0.05	11f80502903e64dcf4177add7598d07a9dcb9e91	Polyporales	Steccherinaceae	Antrodiella	Antrodiella onychoides
Nov	0.04	143732072fe13a5a07f047292450976880dd123c	Russulales	Auriscalpiaceae	Lentinellus	Lentinellus cystidiosus
Nov	0.03	171e09d8cebbeb127a818ef7d2bf3eb1a8787536	Hymenochaetales	Schizoporaceae	Hyphodontia	Hyphodontia pallidula
Nov	0.025	1a1408849616cdc3aea9f0c5b2c8e8c4db631836	Auriculariales	Exidiaceae	Exidiopsis	NA
Nov	0.005	1ceeaeb98ba735708bab99215e0ab6a3c5def4bc	Cantharellales	Cantharellales fam Incertae sedis	Sistotrema	Sistotrema alboluteum
Nov	0.04	1f0da97f6bf8d6d43c4265ba53a956b68f279eb4	Atheliales	Atheliaceae	Amphinema	NA
Nov	0.02	1f40154a1d5ea870a201aae724f86148501aaa8f	Polyporales	Podoscyphaceae	Hypochnicium	Hypochnicium geogenium
Nov	0.035	23504f3a882cfe6dbfca27468d4f0d96c2ca6d8f	Agaricales	Pleurotaceae	Pleurotus	Pleurotus ostreatus
Nov	0.005	23aecd994a6cc354b3ef8acae71589fdb5bfd0f2	Atheliales	Atheliaceae	Athelia	Athelia bombacina
Nov	0.005	259a8c35345829c66fd2224953dc12b20be7cfd4	Atheliales	Atheliaceae	Piloderma	NA
Nov	0.025	2621799d8387679fec6f9d902bf00ba95ed092c8	Polyporales	Fomitopsidaceae	Postia	Postia caesia
Nov	0.005	2ae00bc266dcc11ce42193c988a50ea49438e507	Agaricales	Tricholomataceae	NA	NA
Nov	0.045	2c51add9ddd222ec7f2163159dba93a0fe591c25	Atheliales	Atheliaceae	Piloderma	Piloderma olivaceum
Nov	0.005	2ca0fbabf90005063f421d947fd3be84b6ccc74b	Cantharellales	Cantharellales fam Incertae sedis	Sistotrema	Sistotrema autumnale
Nov	0.03	2dd613291dc8c2cc9f850c8bd790c66b22cf96c6	Hymenochaetales	Tubulicrinaceae	Tubulicrinis	Tubulicrinis medius
Nov	0.04	2e95afe9f24dadbc9e8d187a3be75a52e17cad70	Polyporales	Fomitopsidaceae	Postia	Postia undosa
Nov	0.03	34c1e04c20a3fac2b7404faa65ef1b83e3404512	Atheliales	Atheliaceae	Piloderma	Piloderma byssinum
Nov	0.02	39891b00ea8e42a7ef70008282624ae4ea67b371	Corticiales	Corticiaceae	NA	NA
Nov	0.02	3e83be6c8903e1c8214892b16641aaf96099cdba	Chaetothyriales	NA	NA	NA
Nov	0.035	3f03420d2162756650322803005f9cceff471c30	Polyporales	Steccherinaceae	Steccherinum	Steccherinum ochraceum
Nov	0.02	45b8079a6978eaae29c1f63869faa2021d5ee499	Chaetothyriales	Herpotrichiellaceae	Exophiala	Exophiala xenobiotica
Nov	0.04	4b2670180eb3e4ef0661efad6dd07eef2e25ee37	Chaetothyriales	Trichomeriaceae	Knufia	Knufia perforans
Nov	0.01	4e59356b9560a2575e0e29f23ef7b8ba6753b9d1	Atheliales	NA	NA	NA
Nov	0.005	58ff79e8e45907d2e6954db4dc167421aa69187e	Cantharellales	Cantharellales fam Incertae sedis	Sistotrema	NA
Nov	0.045	600b633b0f29fa291f9a139dded0ef1ec2552115	Hymenochaetales	Schizoporaceae	Hyphodontia	Hyphodontia hastata
Nov	0.04	616deb016fc8e3428d0f354149ad6f9f25664015	Agaricales	Psathyrellaceae	Psathyrella	Psathyrella microrhiza
Nov	0.04	62e1b542aa715041542a78e66239bc74c7150f25	Polyporales	Meruliaceae	Uncobasidium	NA
Nov	0.005	63b73fec6a335ecaa85ec2f47e75552b09fb8bea	Atheliales	Atheliaceae	Tylospora	NA
Nov	0.01	68f376032bfe0fc64504b6ce91fead4e0cf17a0c	Cantharellales	Cantharellales fam Incertae sedis	Sistotrema	NA
Nov	0.04	6b0c4bdf72874c3faa0fa359a2de92a1b5e556d3	Tremellales	Bulleribasidiaceae	Dioszegia	NA
Nov	0.04	6bdcedb2890aa2efac508b53f5e0ab61fb585ce6	Hymenochaetales	Schizoporaceae	Hyphodontia	NA
Nov	0.005	710e4263554cab0146cf11c4ba118f03533d1e31	Corticiales	Corticiaceae	NA	NA
Nov	0.02	73e9c4519d8407336cc9bf141fad571667c7742e	Polyporales	Meruliaceae	Ceriporia	Ceriporia excelsa
Nov	0.04	7b1f66f56791b2169e41dc2a053165617e3fb54d	Helotiales	NA	NA	NA
Nov	0.02	7b5509bf5f9c33a1581d6437e1c12b5e0ea0b7f7	Agaricales	Tricholomataceae	Leucocybe	Leucocybe connata
Nov	0.01	7e5de5ec6e2e48ef6b6a6119744a0488d6ed2305	Amylocorticiales	Amylocorticiaceae	Plicaturopsis	Plicaturopsis crispa
Nov	0.02	803e34e371db7fe63a42715f765b1a44d87ba77b	Pleosporales	NA	NA	NA
Nov	0.005	86758962fff3d3d7813dcdaf2bc69276a7d233b2	Trechisporales	Hydnodontaceae	Trechispora	NA
Nov	0.005	8ba86b4aafeecbc6d0fcaf483ad4eedcd2f26028	Atheliales	Atheliaceae	Athelia	NA
Nov	0.04	8f4048433e5bca92afa5cfd56a70a7b000fa7798	Helotiales	NA	NA	NA
Nov	0.04	92abdfa8a9be6a6fd38c94def480a1a7172c5c49	Helotiales	NA	NA	NA
Nov	0.025	94c246f2343b4a71a203713513f1e4e5cb05097e	Eurotiales	Aspergillaceae	Penicillium	Penicillium spinulosum
Nov	0.01	972050e58abf8730753ac593c909333e81237c10	Atheliales	Atheliaceae	Piloderma	Piloderma bicolor
Nov	0.035	9bf7a5a8d4b28403375956c06ff59f7db0d27929	Agaricales	Tricholomataceae	Panellus	Panellus mitis
Nov	0.04	9dc5cb7a50cb5da06088d9697e3c1cb782f37562	Hymenochaetales	Schizoporaceae	Hyphodontia	Hyphodontia arguta
Nov	0.015	9eba98ca914cd69f3c07e1e50499aa406f94cf5f	Auriculariales	Exidiaceae	Basidiodendron	NA
Nov	0.005	a2b47570df0c7dc21d8e63111bf459c7e15ea482	Cantharellales	Cantharellales fam Incertae sedis	Sistotrema	NA
Nov	0.015	a8de16888b46642eb4db6da084f8e502bb86cc06	Polyporales	Fomitopsidaceae	NA	NA
Nov	0.025	ab3243237711591f711bbe13a0f99f8e82dc4a67	Polyporales	Meruliaceae	Phlebia	Phlebia tremellosa
Nov	0.04	abed617378112f6aff35649c1f62574ea20d7d24	Atheliales	Atheliaceae	Athelia	NA
Nov	0.025	b522ac9e6c0aa95d15e783de7a942ad3bed24794	Agaricales	Tricholomataceae	Collybia	Collybia cookei
Nov	0.02	bf9d50e6628b190046915db5b97fe27dad514a8f	Malasseziales	Malasseziaceae	Malassezia	NA
Nov	0.03	c2a2a8acdfa838892541139a8183fa254175942d	Polyporales	Meruliaceae	Ceraceomyces	NA
Nov	0.035	c80ea121a08bdc02c50f38a9411d8bb2ea47303c	Atheliales	Atheliaceae	Piloderma	Piloderma sphaerosporum
Nov	0.01	ca09799e5b5b304e5adf42963e51b60c9ae131b8	Hymenochaetales	Hymenochaetales fam Incertae sedis	Peniophorella	Peniophorella praetermissa
Nov	0.04	cfe0a79ffe837d262a3331251c24a30d65c68cea	Polyporales	Meruliaceae	Ceraceomyces	NA
Nov	0.015	dbcc0016285fab1d57008acfd45aa97329999667	Atheliales	Atheliaceae	Amphinema	NA
Nov	0.005	dd9bf0ee00391b012ba8024ae6d3174c1377b4d8	Atheliales	Atheliaceae	Piloderma	Piloderma bicolor
Nov	0.005	e3c10be74a9c47666c961ba221d8c763426a72d2	Agaricales	Tricholomataceae	Panellus	Panellus serotinus
Nov	0.04	e45902017908c5b9dd7f7609eee52c54d63d6953	Cantharellales	Cantharellales fam Incertae sedis	Sistotrema	NA
Nov	0.04	e7939992e889f6108587aca8cda95f8f44509232	Auriculariales	NA	NA	NA
Nov	0.04	ea41cd78b1c118981a9bf45904c7a2efeb08b155	Tremellales	NA	NA	NA
Nov	0.02	ece4291a70cccd0d526de105abd4795e5c5b0e2c	Polyporales	Xenasmataceae	Phlebiella	Phlebiella borealis
Nov	0.04	edc53d6627db3ecbd18013b1dc27202afb682c60	Tremellodendropsidales	NA	NA	NA
Nov	0.005	ee37828eaf92c2eec982e68266750920a0888ab8	Polyporales	NA	NA	NA
Nov	0.045	f061a57e0cbba8666347b26501e206e271570752	Agaricales	NA	NA	NA
Nov	0.015	f11d52a6d55b74dad7d8da4d8a7ffd5de321fbcd	Cantharellales	Cantharellales fam Incertae sedis	Sistotrema	NA
Nov	0.02	f398a9aa9ed1dc4b6be5c7e959789d27e7cd7316	Cantharellales	Clavulinaceae	Clavulina	NA
Nov	0.015	f75f6638681c717bad69122980d6c737f404473f	Hymenochaetales	Schizoporaceae	Xylodon	Xylodon sambuci
Nov	0.05	fa6f69171d871ef0c96c8a9f2aaa1b5855045f50	Cantharellales	NA	NA	NA
Nov	0.01	fc34de92735b8487256e9bcab0941a797cdc1bba	Atheliales	Atheliaceae	Amphinema	Amphinema byssoides
Nov	0.015	fdce73ecb01876ec8a4420ba2f645abce8bcf868	Agaricales	NA	NA	NA
Dec	0.01	009d46c575554985b5839f8c0e74fa79c011347c	Polyporales	Ischnodermataceae	Ischnoderma	Ischnoderma benzoinum
Dec	0.04	09dc90e597aa5d5977a7b354157410fe6dea434a	Agaricales	Tricholomataceae	Panellus	Panellus stipticus
Dec	0.01	0e975db6f6dc2083350e0bc72903b787f0279a91	Hymenochaetales	Schizoporaceae	Hyphodontia	Hyphodontia pallidula
Dec	0.005	28b37a49c78734962a3f0531dc536a7b314dbc8f	Hymenochaetales	Schizoporaceae	Hastodontia	NA
Dec	0.015	2b3c859379aa51656e49a539eeb4c5829bf6e23a	Leucosporidiales	Leucosporidiaceae	Leucosporidium	Leucosporidium creatinivorum
Dec	0.005	76f578bd1a28eaa5758449694ed889f27b1b3c91	Chaetothyriales	NA	NA	NA
Dec	0.005	7fce6ffaaf565a011083844c07e8bd3280d1f687	Atheliales	Atheliaceae	Athelia	NA
Dec	0.005	8ab1963aa81fcbab351b7cec79bd95688be5bd73	Russulales	Bondarzewiaceae	Heterobasidion	Heterobasidion orientale
Dec	0.015	8ae807ecb13a0c3c97d4f964f7430120aca99920	Russulales	Gloeocystidiellaceae	Gloeocystidiellum	Gloeocystidiellum leucoxanthum
Dec	0.005	99d3c5ecf9934adeffe2894bb7068adee70fc4e6	Cantharellales	Cantharellales fam Incertae sedis	Sistotrema	NA
Dec	0.02	9a71cf26eb23958445123f2ed96e1197e16fb3b3	Helotiales	NA	NA	NA
Dec	0.03	9f73a4175bd5a8b68a2bd959eb226c5f39783b4d	Trechisporales	Hydnodontaceae	Trechispora	Trechispora byssinella
Dec	0.025	cafe107710ce822a7aa2d6dc925228b563ba7401	Hymenochaetales	Schizoporaceae	Hyphodontia	Hyphodontia hastata
Dec	0.01	d0502ed9a878d8f2b0847a66a53a6a2c37c37142	Cantharellales	Cantharellales fam Incertae sedis	Sistotrema	Sistotrema sernanderi
Dec	0.015	f17dc8ef7fbc7fa138f6b090b8cacf36fa073fea	Russulales	Stereaceae	Stereum	Stereum rugosum
Dec	0.025	f8d8c64c27e2e85469d42620bcf41a55b675f89d	Thelephorales	Thelephoraceae	Tomentellopsis	NA
